# Supplementary material for: 2,3-Bis[(2-cyano­eth­yl)sulfan­yl]-1,4,5,8-tetra­thia­fulvalene-6,7-dicarbonitrile
Source: Acta Crystallogr Sect E Struct Rep Online. 2010 Jul 21;66(Pt 8):o2079. doi: 10.1107/S1600536810028473 (PMC3007503; doi:10.1107/S1600536810028473)
Supplement: Supplementary file 1 [file e-66-o2079-sup1.cif]

##############################################################################
###                                                                        ###
###        Electronic paper (Acta Crystallographica Section E)             ###
###                                                                        ###
##############################################################################
#                                                                            #
# This CIF contains the data in a paper accepted for publication in Acta     #
# Crystallographica Section E. It conforms to the requirements of Notes      #
# for Authors for Section E, and has been peer reviewed under the auspices   #
# of the IUCr Commission on Journals.                                        #
#                                                                            #
# Full details of the Crystallographic Information File format               #
# are given in the paper "The Crystallographic Information File (CIF):       #
# a New Standard Archive File for Crystallography" by S. R. Hall, F. H.      #
# Allen and I. D. Brown [Acta Cryst. (1991), A47, 655-685].                  #
#                                                                            #
# The current version of the core CIF dictionary is obtainable from          #
# ftp://ftp.iucr.org/pub/cif_core.dic. The current version number is 2.4.    #
#                                                                            #
# Software is freely available for graphical display of the structure(s) in  #
# this CIF.  For information consult the CIF home page http://www.iucr.org/  #
# cif/home.html                                                              #
#                                                                            #
# This file may be used for bona fide research purposes within the           #
# scientific community so long as proper attribution is given to the journal # 
# article from which it was obtained.                                        #
#                                                                            #
##############################################################################
                                             
data_global
_audit_creation_method     'SHELXL-97'
_journal_data_validation_number     ?
_journal_date_recd_electronic     2010-07-07
_journal_date_accepted     2010-07-16
_journal_name_full     'Acta Crystallographica, Section E'
_journal_year     2010
_journal_volume     66
_journal_issue      8
_journal_page_first     o2079
_journal_page_last     o2079
_journal_paper_category     QO
_journal_coeditor_code     NG2799
_publ_contact_author_name     'Prof. Bing-Zhu Yin'
_publ_contact_author_address
;
Key Laboratory of Organism Functional Factors of  the Changbai Moutain
Yanbian University
Ministry of Education
Yanji 133002
People's Republic of China
;
_publ_contact_author_email     zqcong@ybu.edu.cn
_publ_contact_author_fax     '(86)433 2732456'
_publ_contact_author_phone     '(86)433 2732298'
_publ_section_title
;
2,3-Bis[(2-cyanoethyl)sulfanyl]-1,4,5,8-tetrathiafulvalene-6,7-dicarbonitrile
;
loop_
    _publ_author_name
    _publ_author_footnote
    _publ_author_address
    'Cui-Ping Jiang' .
;
Key Laboratory of Organism Functional Factors of  the Changbai Moutain
Yanbian University
Ministry of Education
Yanji 133002
People's Republic of China
;
    'Bao Li' .
;
State Key Laboratory of Supramolecular Structure and Materials
College of Chemistry
Jilin University
Changchun 130012
People's Republic of China
;
    'Bing-Zhu Yin' .
;
Key Laboratory of Organism Functional Factors of  the Changbai Moutain
Yanbian University
Ministry of Education
Yanji 133002
People's Republic of China
;
    'Li-Xin Wu' .
;
State Key Laboratory of Supramolecular Structure and Materials
College of Chemistry
Jilin University
Changchun 130012
People's Republic of China
;
data_I
_chemical_name_systematic
;
2-{4,5-bis[(cyanomethyl)sulfanyl]-1,3-dithiolan-2-ylidene}-1,3-dithiolane-
4,5-dicarbonitrile
;
_chemical_name_common
;
2,3-Bis[(2-cyanoethyl)sulfanyl]-1,4,5,8-tetrathiafulvalene-6,7-dicarbonitrile
;
_chemical_formula_moiety     'C14 H8 N4 S6'
_chemical_formula_sum     'C14 H8 N4 S6'
_chemical_formula_iupac     'C14 H8 N4 S6'
_chemical_formula_weight     424.66
_chemical_melting_point     ?
_symmetry_cell_setting     triclinic
_symmetry_space_group_name_H-M     'P -1'
_symmetry_space_group_name_HALL     '-P 1'
loop_
    _symmetry_equiv_pos_as_xyz
    'x, y, z'
    '-x, -y, -z'
_cell_length_a     7.3055(15)
_cell_length_b     8.5193(17)
_cell_length_c     15.386(3)
_cell_angle_alpha     82.52(3)
_cell_angle_beta     76.97(3)
_cell_angle_gamma     72.43(3)
_cell_volume     887.4(3)
_cell_formula_units_Z     2
_cell_measurement_reflns_used     7465
_cell_measurement_theta_min     3.03
_cell_measurement_theta_max     27.54
_cell_measurement_temperature     290(2)
_exptl_crystal_description     block
_exptl_crystal_colour     black
_exptl_crystal_size_max     0.13
_exptl_crystal_size_mid     0.12
_exptl_crystal_size_min     0.11
_exptl_crystal_density_diffrn     1.589
_exptl_crystal_density_meas     ?
_exptl_crystal_density_method     'not measured'
_exptl_crystal_F_000     432
_exptl_absorpt_coefficient_mu     0.774
_exptl_absorpt_correction_type     multi-scan
_exptl_absorpt_process_details     '(ABSCOR; Higashi, 1995)'
_exptl_absorpt_correction_T_min     0.9060
_exptl_absorpt_correction_T_max     0.9196
_exptl_special_details
;
(See detailed section in the paper)
;
_diffrn_ambient_temperature     290(2)
_diffrn_radiation_type     MoK\a
_diffrn_radiation_wavelength     0.71073
_diffrn_radiation_source     'fine-focus sealed tube'
_diffrn_radiation_monochromator     graphite
_diffrn_measurement_device_type     'Rigaku R-AXIS RAPID'
_diffrn_measurement_method     '\w scans'
_diffrn_detector_area_resol_mean     ?
_diffrn_reflns_number     8751
_diffrn_reflns_av_R_equivalents     0.0205
_diffrn_reflns_av_sigmaI/netI     0.0277
_diffrn_reflns_theta_min     3.03
_diffrn_reflns_theta_max     27.48
_diffrn_reflns_theta_full     27.48
_diffrn_measured_fraction_theta_max     0.990
_diffrn_measured_fraction_theta_full     0.990
_diffrn_reflns_limit_h_min     -9
_diffrn_reflns_limit_h_max     9
_diffrn_reflns_limit_k_min     -11
_diffrn_reflns_limit_k_max     9
_diffrn_reflns_limit_l_min     -19
_diffrn_reflns_limit_l_max     19
_diffrn_standards_number     0
_diffrn_standards_interval_count     0
_diffrn_standards_interval_time     0
_diffrn_standards_decay_%     0
_refine_special_details
;
Refinement of <i>F</i>^2^ against ALL reflections. The weighted <i>R</i>-factor
<i>wR</i> and goodness of fit <i>S</i> are based on <i>F</i>^2^, conventional
<i>R</i>-factors <i>R</i> are based on <i>F</i>, with <i>F</i> set to zero for
negative <i>F</i>^2^. The threshold expression of <i>F</i>^2^ >
\s(<i>F</i>^2^) is used only for calculating <i>R</i>-factors(gt) <i>etc</i>.
and is not relevant to the choice of reflections for refinement.
<i>R</i>-factors based on <i>F</i>^2^ are statistically about twice as large
as those based on <i>F</i>, and <i>R</i>- factors based on ALL data will be
even larger.
;
_reflns_number_total     4020
_reflns_number_gt     3415
_reflns_threshold_expression     I>2sigma(I)
_refine_ls_structure_factor_coef     Fsqd
_refine_ls_matrix_type     full
_refine_ls_R_factor_all     0.0322
_refine_ls_R_factor_gt     0.0263
_refine_ls_wR_factor_gt     0.0697
_refine_ls_wR_factor_ref     0.0719
_refine_ls_goodness_of_fit_ref     1.086
_refine_ls_restrained_S_all     1.086
_refine_ls_number_reflns     4020
_refine_ls_number_parameters     217
_refine_ls_number_restraints     0
_refine_ls_hydrogen_treatment     constr
_refine_ls_weighting_scheme     calc
_refine_ls_weighting_details
         'calc w=1/[\s^2^(Fo^2^)+(0.0391P)^2^+0.0566P] where P=(Fo^2^+2Fc^2^)/3'
_atom_sites_solution_hydrogens     geom
_atom_sites_solution_primary     direct
_atom_sites_solution_secondary     difmap
_refine_ls_shift/su_max     0.001
_refine_ls_shift/su_mean     0.000
_refine_diff_density_max     0.351
_refine_diff_density_min     -0.201
_refine_ls_extinction_method     none
_refine_ls_extinction_coef     ?
loop_
    _atom_type_symbol
    _atom_type_description
    _atom_type_scat_dispersion_real
    _atom_type_scat_dispersion_imag
    _atom_type_scat_source
    'C' 'C' 0.0033 0.0016
                         'International Tables Vol C Tables 4.2.6.8 and 6.1.1.4'
    'H' 'H' 0.0000 0.0000
                         'International Tables Vol C Tables 4.2.6.8 and 6.1.1.4'
    'N' 'N' 0.0061 0.0033
                         'International Tables Vol C Tables 4.2.6.8 and 6.1.1.4'
    'S' 'S' 0.1246 0.1234
                         'International Tables Vol C Tables 4.2.6.8 and 6.1.1.4'
_computing_data_collection     'RAPID-AUTO (Rigaku, 1998)'
_computing_cell_refinement     'RAPID-AUTO (Rigaku, 1998)'
_computing_data_reduction     'CrystalStructure (Rigaku/MSC, 2002)'
_computing_structure_solution     'SHELXS97 (Sheldrick, 2008)'
_computing_structure_refinement     'SHELXL97 (Sheldrick, 2008)'
_computing_molecular_graphics     'PLATON (Spek, 2009)'
_computing_publication_material     'SHELXL97 (Sheldrick, 2008)'
loop_
    _atom_site_type_symbol
    _atom_site_label
    _atom_site_fract_x
    _atom_site_fract_y
    _atom_site_fract_z
    _atom_site_U_iso_or_equiv
    _atom_site_adp_type
    _atom_site_calc_flag
    _atom_site_refinement_flags
    _atom_site_occupancy
    _atom_site_disorder_assembly
    _atom_site_disorder_group
    C C1 -0.3844(2) 0.29787(18) -0.14033(10) 0.0352(3) Uani d . 1 . .
    C C2 -0.2172(2) 0.25475(16) -0.09903(9) 0.0298(3) Uani d . 1 . .
    C C3 -0.0448(2) 0.14665(16) -0.13307(9) 0.0292(3) Uani d . 1 . .
    C C4 -0.0139(2) 0.06331(18) -0.21181(10) 0.0343(3) Uani d . 1 . .
    C C5 0.01227(19) 0.24707(15) 0.00609(9) 0.0275(3) Uani d . 1 . .
    C C6 0.09080(19) 0.27024(15) 0.07290(9) 0.0276(3) Uani d . 1 . .
    C C7 0.3151(2) 0.25405(16) 0.18511(9) 0.0292(3) Uani d . 1 . .
    C C8 0.14603(19) 0.36850(16) 0.21550(8) 0.0277(3) Uani d . 1 . .
    C C9 0.4763(2) 0.01342(18) 0.30608(10) 0.0420(4) Uani d . 1 . .
    H H9A 0.4424 -0.0567 0.2711 0.050 Uiso calc R 1 . .
    H H9B 0.5960 -0.0498 0.3258 0.050 Uiso calc R 1 . .
    C C10 0.3135(2) 0.05787(19) 0.38801(10) 0.0428(4) Uani d . 1 . .
    H H10A 0.1927 0.1205 0.3690 0.051 Uiso calc R 1 . .
    H H10B 0.2928 -0.0424 0.4210 0.051 Uiso calc R 1 . .
    C C11 0.3623(2) 0.1552(2) 0.44647(10) 0.0433(4) Uani d . 1 . .
    C C12 -0.1478(2) 0.56270(19) 0.33796(10) 0.0423(4) Uani d . 1 . .
    H H12A -0.1782 0.6517 0.3770 0.051 Uiso calc R 1 . .
    H H12B -0.2004 0.6090 0.2847 0.051 Uiso calc R 1 . .
    C C13 -0.2516(3) 0.4360(2) 0.38520(11) 0.0539(4) Uani d . 1 . .
    H H13A -0.3915 0.4887 0.3985 0.065 Uiso calc R 1 . .
    H H13B -0.2281 0.3495 0.3454 0.065 Uiso calc R 1 . .
    C C14 -0.1865(3) 0.3618(2) 0.46835(13) 0.0552(4) Uani d . 1 . .
    N N1 -0.5150(2) 0.33249(19) -0.17432(10) 0.0528(4) Uani d . 1 . .
    N N2 0.0141(2) -0.00538(19) -0.27451(10) 0.0527(4) Uani d . 1 . .
    N N3 0.4075(2) 0.22886(19) 0.49019(10) 0.0591(4) Uani d . 1 . .
    N N4 -0.1328(3) 0.3044(2) 0.53217(12) 0.0805(6) Uani d . 1 . .
    S S1 -0.23311(5) 0.34738(4) -0.00256(2) 0.03481(10) Uani d . 1 . .
    S S2 0.14881(5) 0.11197(4) -0.07788(2) 0.03252(10) Uani d . 1 . .
    S S3 -0.04110(5) 0.40991(4) 0.15451(2) 0.03209(10) Uani d . 1 . .
    S S4 0.33230(5) 0.16723(4) 0.08462(2) 0.03296(10) Uani d . 1 . .
    S S5 0.11523(6) 0.48537(4) 0.30581(2) 0.03523(10) Uani d . 1 . .
    S S6 0.52255(5) 0.19092(5) 0.23438(2) 0.03667(10) Uani d . 1 . .
loop_
    _atom_site_aniso_label
    _atom_site_aniso_U_11
    _atom_site_aniso_U_22
    _atom_site_aniso_U_33
    _atom_site_aniso_U_12
    _atom_site_aniso_U_13
    _atom_site_aniso_U_23
    C1 0.0287(7) 0.0404(7) 0.0378(8) -0.0074(6) -0.0108(6) -0.0051(6)
    C2 0.0279(7) 0.0340(7) 0.0304(7) -0.0099(5) -0.0106(5) -0.0011(5)
    C3 0.0290(7) 0.0339(7) 0.0276(7) -0.0101(5) -0.0094(5) -0.0024(5)
    C4 0.0298(7) 0.0405(7) 0.0339(8) -0.0080(6) -0.0107(6) -0.0040(6)
    C5 0.0256(6) 0.0296(6) 0.0279(6) -0.0058(5) -0.0082(5) -0.0033(5)
    C6 0.0266(7) 0.0298(6) 0.0265(6) -0.0061(5) -0.0071(5) -0.0036(5)
    C7 0.0284(7) 0.0358(7) 0.0247(6) -0.0073(5) -0.0090(5) -0.0039(5)
    C8 0.0299(7) 0.0316(7) 0.0232(6) -0.0087(5) -0.0079(5) -0.0026(5)
    C9 0.0485(9) 0.0365(8) 0.0406(8) -0.0009(6) -0.0209(7) -0.0058(6)
    C10 0.0468(9) 0.0429(8) 0.0410(8) -0.0129(7) -0.0177(7) 0.0061(7)
    C11 0.0442(9) 0.0469(9) 0.0318(8) -0.0025(7) -0.0095(7) 0.0002(7)
    C12 0.0417(9) 0.0431(8) 0.0338(8) 0.0021(6) -0.0044(6) -0.0126(6)
    C13 0.0451(10) 0.0769(12) 0.0416(9) -0.0216(9) 0.0003(8) -0.0158(8)
    C14 0.0595(12) 0.0595(11) 0.0473(10) -0.0259(9) 0.0031(9) -0.0079(9)
    N1 0.0366(8) 0.0634(9) 0.0596(9) -0.0057(6) -0.0221(7) -0.0064(7)
    N2 0.0516(9) 0.0652(9) 0.0444(8) -0.0106(7) -0.0157(7) -0.0181(7)
    N3 0.0653(11) 0.0632(9) 0.0453(8) -0.0030(8) -0.0172(8) -0.0165(7)
    N4 0.1064(17) 0.0812(13) 0.0587(11) -0.0397(12) -0.0161(11) 0.0099(10)
    S1 0.02631(18) 0.0407(2) 0.0367(2) -0.00195(14) -0.01004(15) -0.01111(15)
    S2 0.02509(18) 0.03996(19) 0.03258(19) -0.00337(14) -0.00934(14)
                                                                    -0.01026(15)
    S3 0.02685(18) 0.03621(19) 0.03086(18) -0.00055(13) -0.00891(14)
                                                                    -0.00827(14)
    S4 0.02534(18) 0.0421(2) 0.02945(18) -0.00093(14) -0.00827(14) -0.01089(14)
    S5 0.0400(2) 0.03828(19) 0.02918(18) -0.01030(15) -0.00711(15) -0.00961(14)
    S6 0.02798(19) 0.0510(2) 0.03197(19) -0.00714(15) -0.01181(15) -0.00518(16)
_geom_special_details
;
All e.s.d.'s (except the e.s.d. in the dihedral angle between two l.s. planes)
are estimated using the full covariance matrix. The cell e.s.d.'s are taken
into account individually in the estimation of e.s.d.'s in distances, angles
and torsion angles; correlations between e.s.d.'s in cell parameters are only
used when they are defined by crystal symmetry. An approximate (isotropic)
treatment of cell e.s.d.'s is used for estimating e.s.d.'s involving l.s.
planes.
;
loop_
    _geom_bond_atom_site_label_1
    _geom_bond_atom_site_label_2
    _geom_bond_site_symmetry_2
    _geom_bond_distance
    _geom_bond_publ_flag
    C1 N1 . 1.1341(19) ?
    C1 C2 . 1.4316(19) ?
    C2 C3 . 1.355(2) ?
    C2 S1 . 1.7352(15) ?
    C3 C4 . 1.424(2) ?
    C3 S2 . 1.7417(14) ?
    C4 N2 . 1.1404(19) ?
    C5 C6 . 1.3462(19) ?
    C5 S2 . 1.7611(15) ?
    C5 S1 . 1.7648(14) ?
    C6 S3 . 1.7527(15) ?
    C6 S4 . 1.7558(14) ?
    C7 C8 . 1.351(2) ?
    C7 S6 . 1.7553(14) ?
    C7 S4 . 1.7628(14) ?
    C8 S5 . 1.7483(14) ?
    C8 S3 . 1.7536(14) ?
    C9 C10 . 1.524(2) ?
    C9 S6 . 1.8232(17) ?
    C9 H9A . 0.9700 ?
    C9 H9B . 0.9700 ?
    C10 C11 . 1.464(2) ?
    C10 H10A . 0.9700 ?
    C10 H10B . 0.9700 ?
    C11 N3 . 1.136(2) ?
    C12 C13 . 1.520(2) ?
    C12 S5 . 1.8066(17) ?
    C12 H12A . 0.9700 ?
    C12 H12B . 0.9700 ?
    C13 C14 . 1.465(3) ?
    C13 H13A . 0.9700 ?
    C13 H13B . 0.9700 ?
    C14 N4 . 1.136(2) ?
loop_
    _geom_angle_atom_site_label_1
    _geom_angle_atom_site_label_2
    _geom_angle_atom_site_label_3
    _geom_angle_site_symmetry_1
    _geom_angle_site_symmetry_3
    _geom_angle
    _geom_angle_publ_flag
    N1 C1 C2 . . 178.90(18) ?
    C3 C2 C1 . . 122.75(13) ?
    C3 C2 S1 . . 118.32(11) ?
    C1 C2 S1 . . 118.92(11) ?
    C2 C3 C4 . . 123.46(13) ?
    C2 C3 S2 . . 117.65(11) ?
    C4 C3 S2 . . 118.88(10) ?
    N2 C4 C3 . . 178.71(16) ?
    C6 C5 S2 . . 121.71(11) ?
    C6 C5 S1 . . 122.52(11) ?
    S2 C5 S1 . . 115.77(8) ?
    C5 C6 S3 . . 122.05(11) ?
    C5 C6 S4 . . 123.27(11) ?
    S3 C6 S4 . . 114.67(8) ?
    C8 C7 S6 . . 125.66(11) ?
    C8 C7 S4 . . 117.08(10) ?
    S6 C7 S4 . . 117.20(8) ?
    C7 C8 S5 . . 123.02(11) ?
    C7 C8 S3 . . 117.09(10) ?
    S5 C8 S3 . . 119.69(8) ?
    C10 C9 S6 . . 114.19(10) ?
    C10 C9 H9A . . 108.7 ?
    S6 C9 H9A . . 108.7 ?
    C10 C9 H9B . . 108.7 ?
    S6 C9 H9B . . 108.7 ?
    H9A C9 H9B . . 107.6 ?
    C11 C10 C9 . . 111.21(14) ?
    C11 C10 H10A . . 109.4 ?
    C9 C10 H10A . . 109.4 ?
    C11 C10 H10B . . 109.4 ?
    C9 C10 H10B . . 109.4 ?
    H10A C10 H10B . . 108.0 ?
    N3 C11 C10 . . 177.38(19) ?
    C13 C12 S5 . . 115.32(11) ?
    C13 C12 H12A . . 108.4 ?
    S5 C12 H12A . . 108.4 ?
    C13 C12 H12B . . 108.4 ?
    S5 C12 H12B . . 108.4 ?
    H12A C12 H12B . . 107.5 ?
    C14 C13 C12 . . 112.75(15) ?
    C14 C13 H13A . . 109.0 ?
    C12 C13 H13A . . 109.0 ?
    C14 C13 H13B . . 109.0 ?
    C12 C13 H13B . . 109.0 ?
    H13A C13 H13B . . 107.8 ?
    N4 C14 C13 . . 178.8(2) ?
    C2 S1 C5 . . 94.05(7) ?
    C3 S2 C5 . . 94.21(7) ?
    C6 S3 C8 . . 95.71(7) ?
    C6 S4 C7 . . 95.29(7) ?
    C8 S5 C12 . . 102.98(7) ?
    C7 S6 C9 . . 100.68(7) ?
loop_
    _geom_torsion_atom_site_label_1
    _geom_torsion_atom_site_label_2
    _geom_torsion_atom_site_label_3
    _geom_torsion_atom_site_label_4
    _geom_torsion_site_symmetry_1
    _geom_torsion_site_symmetry_2
    _geom_torsion_site_symmetry_3
    _geom_torsion_site_symmetry_4
    _geom_torsion
    _geom_torsion_publ_flag
    N1 C1 C2 C3 . . . . -50(9) ?
    N1 C1 C2 S1 . . . . 129(9) ?
    C1 C2 C3 C4 . . . . -1.2(2) ?
    S1 C2 C3 C4 . . . . -179.88(11) ?
    C1 C2 C3 S2 . . . . 177.64(11) ?
    S1 C2 C3 S2 . . . . -1.04(16) ?
    C2 C3 C4 N2 . . . . -168(8) ?
    S2 C3 C4 N2 . . . . 14(8) ?
    S2 C5 C6 S3 . . . . 177.67(7) ?
    S1 C5 C6 S3 . . . . -3.04(18) ?
    S2 C5 C6 S4 . . . . -1.21(18) ?
    S1 C5 C6 S4 . . . . 178.08(7) ?
    S6 C7 C8 S5 . . . . 5.36(19) ?
    S4 C7 C8 S5 . . . . -171.73(7) ?
    S6 C7 C8 S3 . . . . -179.81(8) ?
    S4 C7 C8 S3 . . . . 3.10(16) ?
    S6 C9 C10 C11 . . . . -62.05(14) ?
    C9 C10 C11 N3 . . . . -17(4) ?
    S5 C12 C13 C14 . . . . 59.88(18) ?
    C12 C13 C14 N4 . . . . -35(11) ?
    C3 C2 S1 C5 . . . . 0.68(12) ?
    C1 C2 S1 C5 . . . . -178.05(12) ?
    C6 C5 S1 C2 . . . . -179.46(12) ?
    S2 C5 S1 C2 . . . . -0.12(8) ?
    C2 C3 S2 C5 . . . . 0.78(12) ?
    C4 C3 S2 C5 . . . . 179.67(11) ?
    C6 C5 S2 C3 . . . . 179.05(12) ?
    S1 C5 S2 C3 . . . . -0.29(9) ?
    C5 C6 S3 C8 . . . . 178.64(12) ?
    S4 C6 S3 C8 . . . . -2.39(9) ?
    C7 C8 S3 C6 . . . . -0.40(12) ?
    S5 C8 S3 C6 . . . . 174.61(8) ?
    C5 C6 S4 C7 . . . . -177.40(12) ?
    S3 C6 S4 C7 . . . . 3.65(9) ?
    C8 C7 S4 C6 . . . . -4.05(12) ?
    S6 C7 S4 C6 . . . . 178.61(8) ?
    C7 C8 S5 C12 . . . . -162.25(12) ?
    S3 C8 S5 C12 . . . . 23.05(10) ?
    C13 C12 S5 C8 . . . . 73.13(13) ?
    C8 C7 S6 C9 . . . . 93.08(14) ?
    S4 C7 S6 C9 . . . . -89.84(9) ?
    C10 C9 S6 C7 . . . . -72.76(12) ?
