# Supplementary material for: 2,3-Bis[(2-cyano­eth­yl)sulfan­yl]-1,4,5,8-tetra­thia­fulvalene-6,7-dicarbonitrile
Source: Acta Crystallogr Sect E Struct Rep Online. 2010 Jul 21;66(Pt 8):o2079. doi: 10.1107/S1600536810028473 (PMC3007503; doi:10.1107/S1600536810028473)
Supplement: Supplementary file 2 [file e-66-o2079-Isup2.hkl]

# 
# h,k,l, Fc-squared, Fo-squared, sigma(Fo-squared) and status flag 
# 
data_I
_shelx_title ' shelxl in P-1' 
_shelx_refln_list_code          4 
_shelx_F_calc_maximum      222.02 
_exptl_crystal_F_000       431.93 
_reflns_d_resolution_high  0.7702 
 
loop_ 
 _symmetry_equiv_pos_as_xyz 
 'x, y, z' 
 '-x, -y, -z' 
 
_cell_length_a     7.3055 
_cell_length_b     8.5193 
_cell_length_c    15.3860 
_cell_angle_alpha  82.520 
_cell_angle_beta   76.970 
_cell_angle_gamma  72.430 
 
_shelx_F_squared_multiplier     1.000 
 
loop_ 
 _refln_index_h 
 _refln_index_k 
 _refln_index_l 
 _refln_F_squared_calc 
 _refln_F_squared_meas 
 _refln_F_squared_sigma 
 _refln_observed_status 
   2   0   0      423.84      456.83      5.61 o 
   3   0   0      228.34      196.24      3.18 o 
   4   0   0       32.87       36.66      2.44 o 
   5   0   0      100.53      103.86      3.52 o 
   6   0   0      577.40      575.09      9.79 o 
   7   0   0       16.89       15.72      4.14 o 
   8   0   0      113.49      119.01      5.36 o 
  -8   1   0        0.19        1.08      2.04 o 
  -7   1   0       82.32       78.58      4.42 o 
  -6   1   0       46.06       39.83      3.32 o 
  -5   1   0     2065.22     1949.54     44.17 o 
  -4   1   0      334.77      342.52      5.18 o 
  -3   1   0     1562.27     1711.80     23.64 o 
  -2   1   0        0.02       -0.47      0.74 o 
  -1   1   0     1374.10     1324.99     12.49 o 
   1   1   0     4288.80     4564.95     70.55 o 
   2   1   0     2408.31     2542.64     36.39 o 
   3   1   0       39.60       41.77      1.89 o 
   4   1   0      282.05      277.54      5.52 o 
   5   1   0     2116.61     2037.24     31.23 o 
   6   1   0     1915.60     1872.11     33.87 o 
   7   1   0        1.77        1.31      2.47 o 
   8   1   0       77.41       87.31      5.73 o 
   9   1   0       30.06       23.13      4.02 o 
  -8   2   0       19.14       23.54      3.16 o 
  -7   2   0      217.86      228.42      5.81 o 
  -6   2   0      142.47      142.56      3.86 o 
  -5   2   0       77.25       67.68      3.42 o 
  -4   2   0        2.09        2.27      1.13 o 
  -3   2   0      223.73      230.18      3.62 o 
  -2   2   0       51.59       41.31      2.03 o 
  -1   2   0    16273.26    16868.68    299.26 o 
   0   2   0      678.66      784.97     17.50 o 
   1   2   0      522.05      505.44      4.86 o 
   2   2   0      266.64      297.11      3.77 o 
   3   2   0      286.54      325.02      5.21 o 
   4   2   0      405.97      375.67      5.61 o 
   5   2   0       49.83       52.69      4.50 o 
   6   2   0      530.32      496.39      9.13 o 
   7   2   0      170.30      162.98      9.00 o 
   8   2   0        0.99        1.81      3.08 o 
   9   2   0       39.00       28.71      5.00 o 
  -7   3   0       41.64       52.80      3.13 o 
  -6   3   0     1191.47     1228.59     19.12 o 
  -5   3   0       25.22       25.79      2.69 o 
  -4   3   0        8.65        7.49      1.24 o 
  -3   3   0       19.25       21.82      1.45 o 
  -2   3   0        7.84        9.31      0.98 o 
  -1   3   0      509.20      511.65      4.20 o 
   0   3   0      113.25       89.76      2.46 o 
   1   3   0        0.35        0.88      1.30 o 
   2   3   0      716.15      727.62      8.59 o 
   3   3   0       24.83       28.89      1.42 o 
   4   3   0     4159.29     4077.53     68.56 o 
   5   3   0     3648.81     3570.11     60.87 o 
   6   3   0       49.24       49.23      3.09 o 
   7   3   0        3.34        4.62      2.34 o 
   8   3   0       20.00       24.12      4.26 o 
   9   3   0       19.27       18.35      3.77 o 
  -7   4   0      117.62      109.73      4.76 o 
  -6   4   0      127.27      128.32      6.26 o 
  -5   4   0       90.98       92.53      4.93 o 
  -4   4   0       12.21       14.49      1.68 o 
  -3   4   0      223.20      218.69      3.36 o 
  -2   4   0      830.95      781.05      7.71 o 
  -1   4   0      806.97      838.74      7.69 o 
   0   4   0      177.96      160.66      1.97 o 
   1   4   0      209.69      214.70      2.93 o 
   2   4   0      294.22      286.59      3.63 o 
   3   4   0        3.59        2.02      0.91 o 
   4   4   0       10.90       11.56      1.88 o 
   5   4   0     1172.43     1112.36     34.70 o 
   6   4   0        7.50        7.91      2.09 o 
   7   4   0      140.10      146.46      5.91 o 
   8   4   0        3.13        4.09      3.32 o 
   9   4   0        4.26        5.29      3.87 o 
  -6   5   0       17.59       19.91      2.27 o 
  -5   5   0      176.49      181.89      3.75 o 
  -4   5   0      298.51      293.68      4.55 o 
  -3   5   0      158.75      160.66      2.60 o 
  -2   5   0      916.09      912.58      8.77 o 
  -1   5   0      112.82      117.56      1.44 o 
   0   5   0       47.81       49.29      1.20 o 
   1   5   0      725.32      719.63      6.67 o 
   2   5   0      133.98      135.15      2.27 o 
   3   5   0      449.61      415.84      5.68 o 
   4   5   0     1505.48     1472.97     29.72 o 
   5   5   0      112.54      122.33      4.37 o 
   6   5   0      118.27      118.42      3.93 o 
   7   5   0       10.76       10.40      2.59 o 
   8   5   0       11.51       10.89      3.01 o 
   9   5   0        0.06        0.23      3.43 o 
  -5   6   0       80.24       81.04      4.65 o 
  -4   6   0       11.99       13.70      1.80 o 
  -3   6   0      132.57      137.42      2.73 o 
  -2   6   0      589.93      571.91      5.87 o 
  -1   6   0     1202.20     1159.23     11.93 o 
   0   6   0      230.47      225.67      3.06 o 
   1   6   0       84.93       87.99      1.25 o 
   2   6   0      180.50      183.39      3.22 o 
   3   6   0       62.80       59.21      2.61 o 
   4   6   0       92.34       89.67      2.84 o 
   5   6   0      168.11      156.89      6.75 o 
   6   6   0       27.83       29.36      2.59 o 
   7   6   0       54.88       61.08      3.67 o 
   8   6   0        7.82       10.79      2.93 o 
  -5   7   0        0.82        1.46      1.69 o 
  -4   7   0       55.83       63.27      2.36 o 
  -3   7   0      226.52      227.12      5.52 o 
  -2   7   0        4.34        4.18      0.93 o 
  -1   7   0        8.96        8.49      1.56 o 
   0   7   0        1.24        1.91      0.95 o 
   1   7   0       36.53       34.92      1.14 o 
   2   7   0      208.54      213.40      2.92 o 
   3   7   0      266.81      278.52      4.49 o 
   4   7   0      369.77      374.24      5.78 o 
   5   7   0        6.59       10.29      2.19 o 
   6   7   0       15.68       15.79      2.72 o 
   7   7   0        8.19        7.89      2.42 o 
   8   7   0        3.84        3.93      2.59 o 
  -4   8   0       35.25       35.53      5.68 o 
  -3   8   0      351.38      342.75      4.78 o 
  -2   8   0      305.47      291.22      5.31 o 
  -1   8   0      327.74      312.36      4.94 o 
   0   8   0       43.73       45.83      1.68 o 
   1   8   0      178.32      172.35      2.44 o 
   2   8   0      110.94      106.93      2.04 o 
   3   8   0       71.79       73.17      2.02 o 
   4   8   0       50.04       53.67      2.61 o 
   5   8   0       10.90       11.40      1.75 o 
   6   8   0        8.17        7.93      2.01 o 
   7   8   0       51.93       54.84      6.51 o 
  -2   9   0        2.42        3.08      5.92 o 
  -1   9   0        4.49        6.16      3.55 o 
   0   9   0       22.84       23.45      4.03 o 
   1   9   0       15.41       14.71      0.99 o 
   2   9   0       47.10       44.05      2.46 o 
   3   9   0      800.09      758.99     10.81 o 
   4   9   0        0.05       -0.12      1.25 o 
   5   9   0       60.98       49.12     28.06 o 
   6   9   0       25.06       28.89      3.55 o 
   7   9   0        0.09        0.28      1.92 o 
  -1  10   0        8.04        8.53      4.03 o 
   0  10   0        0.90        0.00      2.84 o 
   1  10   0       42.16       38.37      4.74 o 
   4  10   0       16.89       14.72      5.33 o 
   5  10   0       31.35       26.05     16.22 o 
   6  10   0        0.75       -0.95      4.26 o 
  -5 -10   1       15.99       11.60      2.61 o 
  -1 -10   1        4.37        5.92      3.55 o 
   0 -10   1       83.94       84.31      6.63 o 
   1 -10   1        2.53        0.47      3.32 o 
  -7  -9   1       16.56       23.45      4.03 o 
  -6  -9   1        5.84        6.63      2.01 o 
  -5  -9   1       46.88       55.39      3.81 o 
  -4  -9   1      272.00      274.98      8.29 o 
  -3  -9   1      333.28      323.71     10.84 o 
  -2  -9   1      212.69      214.92      6.95 o 
  -1  -9   1        1.98       -2.13      4.97 o 
   0  -9   1        0.65       -0.71      2.84 o 
   1  -9   1       76.00       75.31      5.92 o 
   2  -9   1       34.48       38.17      6.16 o 
  -7  -8   1       64.70       67.18      6.75 o 
  -6  -8   1        0.17        1.42      2.84 o 
  -5  -8   1       32.32       38.21      2.26 o 
  -4  -8   1        4.08        3.72      1.40 o 
  -3  -8   1      237.59      236.77      7.33 o 
  -2  -8   1       83.92       76.69      1.36 o 
  -1  -8   1       48.79       52.67      2.48 o 
   0  -8   1      126.41      128.33      3.92 o 
   1  -8   1       93.35       88.46      1.57 o 
   2  -8   1       96.40       91.55      3.16 o 
   3  -8   1       89.30       99.00      6.63 o 
   4  -8   1       28.75       28.89      5.45 o 
  -8  -7   1       13.20        9.10      4.94 o 
  -7  -7   1        0.58        0.46      1.92 o 
  -6  -7   1       21.65       28.83      4.26 o 
  -5  -7   1      162.01      173.05      3.93 o 
  -4  -7   1      630.12      636.98      9.84 o 
  -3  -7   1       67.02       69.91      2.49 o 
  -2  -7   1        0.30        1.27      1.03 o 
  -1  -7   1       14.02       13.18      0.91 o 
   0  -7   1      203.24      196.84      2.97 o 
   1  -7   1       13.87       12.36      1.32 o 
   2  -7   1       59.30       61.08      1.88 o 
   3  -7   1        0.41        0.09      0.96 o 
   4  -7   1        0.93       -0.37      1.10 o 
   5  -7   1       50.03       55.63      2.63 o 
  -8  -6   1       20.40       16.81      5.61 o 
  -7  -6   1       85.88       85.26      4.84 o 
  -6  -6   1       17.43       19.18      2.42 o 
  -5  -6   1       63.70       56.12      2.59 o 
  -4  -6   1      282.73      272.38      5.17 o 
  -3  -6   1       57.25       55.32      1.97 o 
  -2  -6   1      136.01      140.24      2.40 o 
  -1  -6   1       24.37       28.21      1.08 o 
   0  -6   1      201.51      211.14      3.38 o 
   1  -6   1     2172.03     2118.38     27.80 o 
   2  -6   1      743.47      729.11      8.30 o 
   3  -6   1      172.27      163.28      3.83 o 
   4  -6   1        0.15        0.95      1.28 o 
   5  -6   1        0.01        0.47      1.45 o 
   6  -6   1       11.05       13.77      2.71 o 
  -8  -5   1        0.13       -2.17      3.26 o 
  -7  -5   1       25.63       30.56      3.84 o 
  -6  -5   1      179.36      177.13      5.95 o 
  -5  -5   1     2170.69     2094.35     32.90 o 
  -4  -5   1       12.62       21.07      3.32 o 
  -3  -5   1       61.83       57.30      1.78 o 
  -2  -5   1        5.45        3.41      0.75 o 
  -1  -5   1       52.82       48.98      1.19 o 
   0  -5   1        9.19        7.02      0.65 o 
   1  -5   1      209.66      203.91      3.18 o 
   2  -5   1      487.82      473.42      4.87 o 
   3  -5   1      361.17      358.56      6.47 o 
   4  -5   1       99.47       91.39      2.32 o 
   5  -5   1      339.21      330.23      5.87 o 
   6  -5   1       18.49       26.32      3.86 o 
  -9  -4   1        0.05        0.24      3.08 o 
  -8  -4   1      267.00      255.99      7.45 o 
  -7  -4   1       12.76       13.66      3.44 o 
  -6  -4   1      160.78      163.86      5.48 o 
  -5  -4   1      127.19      129.44      7.82 o 
  -4  -4   1        0.25       15.67      9.83 o 
  -3  -4   1        5.93       14.85      5.80 o 
  -2  -4   1      844.30      900.72      9.80 o 
  -1  -4   1     1159.61     1145.01     12.91 o 
   0  -4   1     6446.75     6647.13    100.42 o 
   1  -4   1      577.77      575.06      6.22 o 
   2  -4   1      149.69      144.47      2.18 o 
   3  -4   1      316.12      315.92      7.43 o 
   4  -4   1      101.71       91.72      2.22 o 
   5  -4   1       47.26       51.21      2.22 o 
   6  -4   1       54.92       57.70      2.72 o 
   7  -4   1       29.02       25.29      2.64 o 
  -9  -3   1       14.45       16.27      4.69 o 
  -8  -3   1       48.94       46.40      4.94 o 
  -7  -3   1        1.39        4.99      2.50 o 
  -6  -3   1      924.06      888.48     20.25 o 
  -5  -3   1     1216.30     1162.20     17.49 o 
  -4  -3   1      340.32      330.75      5.35 o 
  -3  -3   1       59.57       59.97      2.72 o 
  -2  -3   1      163.41      154.28      2.13 o 
  -1  -3   1        3.90        5.33      1.42 o 
   0  -3   1        9.50        6.73      0.43 o 
   1  -3   1      426.89      377.23      2.84 o 
   2  -3   1        0.05        2.05      0.57 o 
   3  -3   1        7.01        6.77      1.06 o 
   4  -3   1      164.93      158.53      2.83 o 
   5  -3   1       22.66       21.50      1.69 o 
   6  -3   1      793.52      757.22     11.64 o 
   7  -3   1      249.05      249.69      6.03 o 
  -9  -2   1       42.15       50.40     11.01 o 
  -8  -2   1       94.01       94.32      6.09 o 
  -7  -2   1      108.06      105.73      8.41 o 
  -6  -2   1      269.22      263.09      7.42 o 
  -5  -2   1        4.85        1.78      1.67 o 
  -4  -2   1      365.96      364.61      5.61 o 
  -3  -2   1       12.72       11.45      3.43 o 
  -2  -2   1       68.57       66.40      2.37 o 
  -1  -2   1    15819.45    17079.05    428.02 o 
   0  -2   1     3518.87     3520.69    121.49 o 
   1  -2   1      707.65      782.66      5.99 o 
   2  -2   1      157.55      151.60      3.45 o 
   3  -2   1      975.79      994.77     10.44 o 
   4  -2   1      146.87      140.26      3.47 o 
   5  -2   1      150.80      145.06      4.55 o 
   6  -2   1      575.93      576.27      8.15 o 
   7  -2   1        0.74        1.21      1.72 o 
   8  -2   1       32.18       31.65      3.04 o 
  -8  -1   1        0.11        0.71      2.51 o 
  -7  -1   1       36.24       37.32      3.35 o 
  -6  -1   1     3102.31     3013.87     56.38 o 
  -5  -1   1      338.41      311.78      5.94 o 
  -4  -1   1      182.25      187.38      4.41 o 
  -3  -1   1     1065.91     1046.18     12.98 o 
  -2  -1   1     2739.76     2885.47     82.18 o 
  -1  -1   1        9.78        7.74      0.67 o 
   1  -1   1        1.53        3.77      0.77 o 
   2  -1   1     1869.87     1933.61     20.09 o 
   3  -1   1      116.45      122.02      2.37 o 
   4  -1   1      403.47      361.14      6.51 o 
   5  -1   1     4524.67     4329.63     80.25 o 
   6  -1   1      196.14      182.86      4.60 o 
   7  -1   1        4.39        6.67      1.96 o 
   8  -1   1       25.16       21.68      3.21 o 
  -8   0   1       26.77       29.47      4.66 o 
  -7   0   1      345.61      361.83      8.37 o 
  -6   0   1       31.30       25.34      2.68 o 
  -5   0   1      387.23      382.56      7.92 o 
  -4   0   1     1354.90     1360.72     21.85 o 
  -3   0   1      246.25      274.39      4.02 o 
  -2   0   1      134.63      115.87      2.86 o 
  -1   0   1     5236.27     5561.35     91.60 o 
   1   0   1        4.06        3.80      0.79 o 
   2   0   1      154.72      156.75      3.67 o 
   3   0   1      138.58      134.34      4.14 o 
   4   0   1        2.95        1.42      1.17 o 
   5   0   1      846.24      836.16     12.56 o 
   6   0   1      173.87      170.05      5.63 o 
   7   0   1       57.74       55.99      3.52 o 
   8   0   1       65.34       69.90      4.86 o 
  -8   1   1       62.76       63.84      5.36 o 
  -7   1   1     1289.18     1276.97     22.60 o 
  -6   1   1       13.38       11.59      2.26 o 
  -5   1   1       13.62       11.63      2.09 o 
  -4   1   1       38.14       35.00      4.26 o 
  -3   1   1      710.58      699.15     15.99 o 
  -2   1   1      718.72      677.23      7.87 o 
  -1   1   1     2091.58     2094.80     26.21 o 
   1   1   1     1402.22     1341.44     14.57 o 
   2   1   1      248.76      236.87      3.43 o 
   3   1   1      798.35      789.85     13.74 o 
   4   1   1     3981.36     3780.58     61.45 o 
   5   1   1      461.40      435.75     11.13 o 
   6   1   1       14.46       14.49      3.67 o 
   7   1   1       69.39       74.31      4.66 o 
   8   1   1        2.50        3.48      3.11 o 
   9   1   1        0.37        3.43      3.18 o 
  -8   2   1       84.51       81.16      5.01 o 
  -7   2   1      163.29      156.59      5.18 o 
  -6   2   1      389.07      386.78      8.13 o 
  -5   2   1      277.66      264.97      9.24 o 
  -4   2   1      387.02      390.58      6.92 o 
  -3   2   1       32.01       33.34      1.59 o 
  -2   2   1     1250.32     1267.62     13.77 o 
  -1   2   1     7296.98     7606.77    116.19 o 
   0   2   1     2081.08     2196.96     30.82 o 
   1   2   1     3396.38     3726.85     55.14 o 
   2   2   1       26.38       37.62      3.43 o 
   3   2   1       14.03       14.87      1.61 o 
   4   2   1       11.78       15.08      2.01 o 
   5   2   1      533.73      536.35      8.20 o 
   6   2   1       72.47       68.98      3.43 o 
   7   2   1      286.90      306.42      7.12 o 
   8   2   1       15.80       11.55      3.25 o 
   9   2   1      529.10      550.41     25.93 o 
  -7   3   1        1.56        2.78      2.64 o 
  -6   3   1      489.85      467.30      9.42 o 
  -5   3   1       12.82       12.07      1.98 o 
  -4   3   1      841.86      791.66      9.88 o 
  -3   3   1      837.61      829.85      8.83 o 
  -2   3   1      229.24      227.65      3.27 o 
  -1   3   1      333.16      329.40      2.99 o 
   0   3   1        9.89       10.77      0.96 o 
   1   3   1      287.36      294.34      5.57 o 
   2   3   1      267.08      293.68      3.52 o 
   3   3   1       46.76       31.77      1.42 o 
   4   3   1     3951.75     3945.23     65.39 o 
   5   3   1      119.19      112.42      6.51 o 
   6   3   1        1.26        1.15      1.75 o 
   7   3   1        5.46        6.01      2.42 o 
   8   3   1       74.69       74.05      4.51 o 
   9   3   1        6.59        4.90      4.02 o 
  -7   4   1       22.92       26.29      3.27 o 
  -6   4   1        0.02        0.33      2.07 o 
  -5   4   1        1.76        4.18      1.66 o 
  -4   4   1       91.25       81.60      2.27 o 
  -3   4   1     1558.09     1570.73     18.65 o 
  -2   4   1     4336.53     4139.35     56.23 o 
  -1   4   1       46.27       47.21      0.96 o 
   0   4   1      153.10      172.84      3.36 o 
   1   4   1      804.25      835.13     14.95 o 
   2   4   1      364.44      352.78      4.97 o 
   3   4   1     1134.04     1068.55     13.06 o 
   4   4   1      467.70      468.81      6.60 o 
   5   4   1        1.23        2.21      1.91 o 
   6   4   1      321.15      317.05      8.41 o 
   7   4   1       89.75       98.63      4.18 o 
   8   4   1       46.69       49.56      4.27 o 
   9   4   1        6.79        4.42      3.09 o 
  -6   5   1       58.98       62.32      3.68 o 
  -5   5   1        6.70        2.86      1.62 o 
  -4   5   1       22.37       23.02      1.71 o 
  -3   5   1      110.01      109.61      5.07 o 
  -2   5   1       27.46       23.60      1.42 o 
  -1   5   1      224.37      232.62      3.97 o 
   0   5   1       58.53       63.21      2.41 o 
   1   5   1      126.23      138.05      2.18 o 
   2   5   1       85.12       74.64      4.62 o 
   3   5   1     2117.76     1975.45     29.37 o 
   4   5   1      138.31      139.47      6.28 o 
   5   5   1        5.51        5.30      1.75 o 
   6   5   1        0.07       -0.25      1.58 o 
   7   5   1       45.51       42.68      5.69 o 
   8   5   1       12.08        9.92      3.66 o 
   9   5   1       62.34       67.84     11.60 o 
  -5   6   1       27.38       30.26      2.27 o 
  -4   6   1      154.14      157.58      7.50 o 
  -3   6   1      528.50      484.95      8.57 o 
  -2   6   1      264.92      269.89      5.22 o 
  -1   6   1      148.08      147.49      2.63 o 
   0   6   1      296.60      326.26      8.79 o 
   1   6   1      229.39      233.37      2.77 o 
   2   6   1     1085.42     1044.35     10.58 o 
   3   6   1        0.81        0.95      2.37 o 
   4   6   1      109.10      113.71      3.32 o 
   5   6   1       30.12       26.49      2.09 o 
   6   6   1      365.84      369.73     10.66 o 
   7   6   1       23.61       21.62      3.80 o 
   8   6   1       22.00       23.81      4.26 o 
  -5   7   1       24.01       29.63      3.90 o 
  -4   7   1        1.18        1.27      1.37 o 
  -3   7   1      123.54      126.30      3.39 o 
  -2   7   1      224.72      228.69      3.71 o 
  -1   7   1        3.37        3.75      1.02 o 
   0   7   1       15.80       16.45      1.13 o 
   1   7   1      560.19      568.44      5.98 o 
   2   7   1     1610.68     1580.95     18.48 o 
   3   7   1      713.56      691.79     17.64 o 
   4   7   1      105.55      102.31      6.39 o 
   5   7   1        6.44        9.59      1.75 o 
   6   7   1       52.99       51.59      2.93 o 
   7   7   1       31.90       39.83      4.50 o 
   8   7   1        0.11        0.25      2.26 o 
  -4   8   1       14.02       13.05      3.91 o 
  -3   8   1      159.32      151.82      3.19 o 
  -2   8   1       31.54       37.18      3.00 o 
  -1   8   1      284.77      279.16      4.98 o 
   0   8   1        0.63        0.79      0.66 o 
   1   8   1       18.60       19.63      4.03 o 
   2   8   1       79.15       78.84      4.40 o 
   3   8   1      105.19      117.47      2.75 o 
   4   8   1        6.58        4.39      2.56 o 
   5   8   1       31.06       32.68      3.32 o 
   6   8   1       33.87       32.57      2.68 o 
   7   8   1      128.57      125.48      4.77 o 
   8   8   1      338.05      344.91     11.08 o 
  -2   9   1        3.68        3.79      3.32 o 
  -1   9   1      100.27      101.57      4.27 o 
   0   9   1        3.16        3.46      1.21 o 
   1   9   1      225.84      222.72      4.78 o 
   2   9   1       51.52       51.33      1.63 o 
   3   9   1       83.14       80.05      6.70 o 
   4   9   1      111.72      108.73      3.62 o 
   5   9   1        5.04        4.32      2.10 o 
   6   9   1       18.95       13.50      3.32 o 
   7   9   1       56.21       61.37      3.77 o 
  -1  10   1       24.05       25.82      4.74 o 
   0  10   1       12.81        9.24      3.55 o 
   1  10   1       14.25       18.00      3.79 o 
   3  10   1       39.40       36.00      4.26 o 
   4  10   1       34.81       33.61      3.32 o 
   5  10   1        3.66        0.97      1.86 o 
   6  10   1      100.96       93.31      9.00 o 
  -1 -10   2       12.46       10.18      4.03 o 
   0 -10   2      116.08      130.97     13.26 o 
   1 -10   2      119.16      134.29      8.53 o 
  -6  -9   2        9.29        9.43      2.01 o 
  -5  -9   2       77.66       85.46      3.37 o 
  -4  -9   2       14.83       14.85      3.13 o 
  -3  -9   2       24.20       26.42      1.76 o 
  -2  -9   2        3.38        7.82      5.92 o 
  -1  -9   2        7.68        8.53      3.55 o 
   0  -9   2        4.38        5.21      3.55 o 
   1  -9   2       16.63       14.92      7.34 o 
   2  -9   2       99.72       97.31      9.12 o 
  -7  -8   2       26.49       28.55      5.19 o 
  -6  -8   2       39.62       43.50      3.43 o 
  -5  -8   2       22.39       24.68      2.01 o 
  -4  -8   2       13.12        9.78      1.65 o 
  -3  -8   2       35.92       34.67      1.69 o 
  -2  -8   2        2.20        1.31      0.70 o 
  -1  -8   2       73.24       77.85      2.97 o 
   0  -8   2      382.77      366.86     10.89 o 
   1  -8   2      398.76      392.88      8.54 o 
   2  -8   2      142.30      135.04      5.02 o 
   3  -8   2        0.00        1.18      3.32 o 
   4  -8   2       26.85       25.82      5.45 o 
  -8  -7   2        5.96        5.35      2.76 o 
  -7  -7   2       30.95       30.81     10.18 o 
  -6  -7   2       66.06       60.50      3.84 o 
  -5  -7   2      163.45      170.89      4.69 o 
  -4  -7   2      182.20      182.28      4.74 o 
  -3  -7   2       41.54       44.74      2.61 o 
  -2  -7   2       79.80       78.05      1.37 o 
  -1  -7   2       44.50       43.93      0.98 o 
   0  -7   2        1.20        1.91      0.47 o 
   1  -7   2      270.08      268.88      5.91 o 
   2  -7   2      245.32      243.22      3.35 o 
   3  -7   2      137.00      132.72      2.41 o 
   4  -7   2      203.51      211.54      4.01 o 
   5  -7   2       16.45       13.24      2.28 o 
  -8  -6   2       66.89       72.10      6.39 o 
  -7  -6   2       33.83       33.00      3.90 o 
  -6  -6   2      158.53      168.52      4.60 o 
  -5  -6   2       12.65        8.72      1.67 o 
  -4  -6   2       29.85       30.76      2.37 o 
  -3  -6   2       10.96       10.91      1.92 o 
  -2  -6   2      374.38      355.44      4.74 o 
  -1  -6   2      238.01      231.74      2.14 o 
   0  -6   2      131.20      144.98      1.16 o 
   1  -6   2       17.15       16.39      1.03 o 
   2  -6   2      320.70      312.77      3.52 o 
   3  -6   2      163.00      166.80      2.50 o 
   4  -6   2       93.52      100.14      2.33 o 
   5  -6   2      118.60      119.39      3.52 o 
   6  -6   2       94.42       92.76      3.82 o 
  -8  -5   2       25.97       29.01      4.51 o 
  -7  -5   2        5.88        7.00      2.42 o 
  -6  -5   2     1199.41     1189.81     36.95 o 
  -5  -5   2      913.52      888.66     15.51 o 
  -4  -5   2      122.64      111.76      6.39 o 
  -3  -5   2      170.25      178.47      2.76 o 
  -2  -5   2       11.19       10.74      1.30 o 
  -1  -5   2      446.40      448.48      3.96 o 
   0  -5   2      334.33      327.48      3.14 o 
   1  -5   2        0.88        0.93      0.32 o 
   2  -5   2       10.16        6.69      0.77 o 
   3  -5   2        3.72        3.47      0.98 o 
   4  -5   2       88.08       87.44      3.40 o 
   5  -5   2     1184.40     1164.25     14.97 o 
   6  -5   2      145.90      157.54      5.87 o 
  -8  -4   2       13.33       13.39      3.26 o 
  -7  -4   2      200.48      208.50      6.11 o 
  -6  -4   2       89.34       84.06      4.45 o 
  -5  -4   2      392.31      360.56     15.87 o 
  -4  -4   2       41.15       43.23      2.09 o 
  -3  -4   2        0.43        1.56      1.18 o 
  -2  -4   2       10.91       10.24      2.01 o 
  -1  -4   2      826.84      938.28     10.24 o 
   0  -4   2     3954.94     4140.79    116.29 o 
   1  -4   2      378.97      362.14      8.01 o 
   2  -4   2      253.43      275.48      2.78 o 
   3  -4   2        0.01        0.42      0.79 o 
   4  -4   2       55.46       55.18      2.09 o 
   5  -4   2       42.94       48.42      2.40 o 
   6  -4   2      406.38      385.06      9.00 o 
   7  -4   2       35.46       36.67      3.09 o 
  -8  -3   2        0.01       -0.36      2.34 o 
  -7  -3   2     1006.24      979.81     23.09 o 
  -6  -3   2      748.62      743.17     19.18 o 
  -5  -3   2       26.68       24.21      2.34 o 
  -4  -3   2       35.42       37.68      2.09 o 
  -3  -3   2      115.28      119.39      2.34 o 
  -2  -3   2      616.38      572.00      6.66 o 
  -1  -3   2      387.93      365.99      9.47 o 
   0  -3   2        4.49        1.18      0.84 o 
   1  -3   2       17.11       17.78      2.77 o 
   2  -3   2      245.71      261.69      3.14 o 
   3  -3   2      801.49      839.70      8.90 o 
   4  -3   2     2078.39     2029.98     25.31 o 
   5  -3   2       23.33       27.27      2.58 o 
   6  -3   2      120.34      110.59      4.57 o 
   7  -3   2        6.86        5.36      2.62 o 
  -8  -2   2       36.32       38.99      4.19 o 
  -7  -2   2      317.18      319.99      9.18 o 
  -6  -2   2       87.84       93.55      5.68 o 
  -5  -2   2       45.74       39.18      2.59 o 
  -4  -2   2      279.22      247.69      5.12 o 
  -3  -2   2      271.94      290.40      4.19 o 
  -2  -2   2     2075.82     2155.27     28.21 o 
  -1  -2   2    49293.33    49100.43   1874.40 o 
   0  -2   2     8904.46     9538.48    194.93 o 
   1  -2   2       69.13       78.18      1.85 o 
   2  -2   2       51.31       71.47      1.10 o 
   3  -2   2        0.70        0.22      0.72 o 
   4  -2   2      151.49      154.16      4.38 o 
   5  -2   2      694.65      676.62     12.67 o 
   6  -2   2        2.88        3.81      1.82 o 
   7  -2   2       65.31       67.24      3.07 o 
   8  -2   2      160.03      172.90      5.09 o 
  -8  -1   2      118.14      125.26      7.16 o 
  -7  -1   2       18.45       24.48      3.18 o 
  -6  -1   2      636.95      580.62     10.63 o 
  -5  -1   2      112.04      102.07     10.78 o 
  -4  -1   2      442.92      482.70      7.03 o 
  -3  -1   2       25.97       25.71      6.28 o 
  -2  -1   2      972.91      932.42     10.89 o 
  -1  -1   2      310.04      328.19      3.98 o 
   0  -1   2        0.15        0.53      0.30 o 
   1  -1   2     1059.76     1007.29      7.45 o 
   2  -1   2     1647.94     1739.13     20.27 o 
   3  -1   2     1377.26     1450.11     14.99 o 
   4  -1   2     3503.29     3393.50     43.94 o 
   5  -1   2     1806.25     1737.93     23.84 o 
   6  -1   2       52.84       46.92      2.32 o 
   7  -1   2      132.75      144.26      4.47 o 
   8  -1   2       38.37       32.19      4.30 o 
  -8   0   2      117.94      123.91      5.85 o 
  -7   0   2       27.77       23.31      5.69 o 
  -6   0   2        0.88        3.09      2.49 o 
  -5   0   2      288.59      285.02      6.63 o 
  -4   0   2       31.78       30.04      3.08 o 
  -3   0   2      175.57      173.51      5.57 o 
  -2   0   2    12895.51    13209.69    306.46 o 
  -1   0   2      783.35      814.64      8.79 o 
   1   0   2      171.19      170.48      1.36 o 
   2   0   2     2423.07     2544.76     53.88 o 
   3   0   2     1991.01     2016.89     37.18 o 
   4   0   2      497.84      528.46      8.88 o 
   5   0   2      885.17      848.82     19.30 o 
   6   0   2      459.93      470.75     15.04 o 
   7   0   2        0.04       -0.71      1.89 o 
   8   0   2       78.23       76.82      4.52 o 
   9   0   2      233.03      244.41     11.37 o 
  -8   1   2       16.49       22.47      3.67 o 
  -7   1   2      768.71      765.73     19.42 o 
  -6   1   2       12.32       12.41      2.42 o 
  -5   1   2       86.82       82.98      3.34 o 
  -4   1   2        4.14        3.85      1.58 o 
  -3   1   2      711.41      685.76      8.70 o 
  -2   1   2     1416.93     1411.43     17.50 o 
  -1   1   2      483.64      512.42      5.78 o 
   0   1   2       92.72       93.66      2.96 o 
   1   1   2     2460.15     2415.60     31.59 o 
   2   1   2       65.60       68.74      1.75 o 
   3   1   2     9628.27    10093.58    217.03 o 
   4   1   2     6477.09     6723.65    128.28 o 
   5   1   2      162.05      149.68      3.67 o 
   6   1   2       39.58       41.56      2.93 o 
   7   1   2       72.14       68.48      3.79 o 
   8   1   2       70.75       65.48      5.33 o 
   9   1   2      136.48      130.27      6.45 o 
  -8   2   2       52.55       56.83      4.24 o 
  -7   2   2       25.76       25.97      2.82 o 
  -6   2   2        0.06       -0.01      1.45 o 
  -5   2   2        0.54        0.30      1.58 o 
  -4   2   2      734.66      699.49     11.29 o 
  -3   2   2     1181.75     1132.88     22.97 o 
  -2   2   2      279.63      289.19      4.37 o 
  -1   2   2     1552.83     1520.36     15.40 o 
   0   2   2     1275.14     1357.53     11.04 o 
   1   2   2      561.15      561.30      8.29 o 
   2   2   2        2.57        0.95      0.84 o 
   3   2   2        7.07        6.23      1.43 o 
   4   2   2     2002.92     1923.63     28.56 o 
   5   2   2        6.11        8.76      1.75 o 
   6   2   2      311.79      290.53      5.93 o 
   7   2   2       52.36       57.45      6.63 o 
   8   2   2        2.40        3.32      2.59 o 
   9   2   2      876.27      890.14     22.05 o 
  -7   3   2       33.72       35.17      3.00 o 
  -6   3   2       86.42       90.21      3.32 o 
  -5   3   2      543.39      532.85     13.61 o 
  -4   3   2        5.38        3.67      1.32 o 
  -3   3   2      967.95      955.13     11.38 o 
  -2   3   2       16.82       12.33      1.14 o 
  -1   3   2        0.20        2.42      0.91 o 
   0   3   2      812.24      802.50      6.24 o 
   1   3   2       56.04       69.16      1.66 o 
   2   3   2     4575.10     4567.67     75.13 o 
   3   3   2     3308.98     3187.48     49.35 o 
   4   3   2       93.54      103.24      3.43 o 
   5   3   2      126.67      124.69      4.50 o 
   6   3   2       68.77       77.79      5.76 o 
   7   3   2       53.95       67.17      5.68 o 
   8   3   2        2.70       -0.59      2.42 o 
   9   3   2       25.04       27.28      4.96 o 
  -7   4   2        7.31        7.84      2.73 o 
  -6   4   2      171.58      174.93      5.51 o 
  -5   4   2       19.73       21.33      2.63 o 
  -4   4   2       15.38       21.03      1.71 o 
  -3   4   2      582.29      575.25      6.63 o 
  -2   4   2     2016.09     1950.62     22.83 o 
  -1   4   2      329.68      327.49      4.51 o 
   0   4   2       20.19       25.34      0.78 o 
   1   4   2       23.30       21.74      1.22 o 
   2   4   2       60.31       62.52      2.13 o 
   3   4   2      511.90      470.97      6.71 o 
   4   4   2       14.31       12.59      1.48 o 
   5   4   2      260.78      269.09      5.91 o 
   6   4   2       96.56       99.57      6.63 o 
   7   4   2       15.71       15.02      2.59 o 
   8   4   2      719.11      763.69     22.03 o 
   9   4   2        6.25        8.17      4.08 o 
  -6   5   2       48.18       44.15      3.84 o 
  -5   5   2       44.75       44.39      4.71 o 
  -4   5   2      504.83      487.20      7.37 o 
  -3   5   2       29.29       28.40      1.67 o 
  -2   5   2       39.32       37.77      2.37 o 
  -1   5   2       71.34       70.73      2.11 o 
   0   5   2      262.09      261.30      4.06 o 
   1   5   2     1104.75     1132.18     12.31 o 
   2   5   2     3050.06     3061.46     47.01 o 
   3   5   2     1525.15     1453.53     19.01 o 
   4   5   2        2.77        6.69      1.69 o 
   5   5   2       41.54       37.09      4.50 o 
   6   5   2        3.70        3.32      3.34 o 
   7   5   2       67.94       69.34      4.14 o 
   8   5   2        0.88        1.00      2.42 o 
   9   5   2      127.51      130.78      6.36 o 
  -5   6   2       61.20       61.38      2.83 o 
  -4   6   2      508.43      515.42     10.20 o 
  -3   6   2      838.37      803.51     12.24 o 
  -2   6   2      913.72      910.74     15.82 o 
  -1   6   2       85.78       91.79      1.79 o 
   0   6   2      365.89      362.58      3.99 o 
   1   6   2       12.26       10.94      1.13 o 
   2   6   2      194.08      195.26      3.11 o 
   3   6   2       80.94       84.70      4.74 o 
   4   6   2       49.61       51.81      2.16 o 
   5   6   2       12.92       11.37      2.36 o 
   6   6   2      103.41      101.55      4.73 o 
   7   6   2      701.29      698.72     20.84 o 
   8   6   2      198.78      190.54      7.71 o 
   9   6   2        5.61        5.88      3.77 o 
  -5   7   2      157.56      151.34      6.94 o 
  -4   7   2        0.00        0.00      1.27 o 
  -3   7   2        1.22        1.11      1.42 o 
  -2   7   2        3.63        2.49      1.25 o 
  -1   7   2       62.86       62.77      1.87 o 
   0   7   2        4.56        2.81      1.03 o 
   1   7   2        9.81       11.00      1.39 o 
   2   7   2     1807.20     1799.58     21.13 o 
   3   7   2       31.50       31.33      3.00 o 
   4   7   2      190.86      191.84      5.45 o 
   5   7   2      136.00      128.51      3.50 o 
   6   7   2       23.15       26.69      3.08 o 
   7   7   2        2.87        4.26      2.61 o 
   8   7   2      182.92      190.08      6.52 o 
  -4   8   2      181.62      178.21     10.19 o 
  -3   8   2      129.28      132.44      4.40 o 
  -2   8   2        9.58        7.74      1.47 o 
  -1   8   2       24.76       26.23      1.60 o 
   0   8   2      111.19      105.16      2.27 o 
   1   8   2      366.89      356.63      4.19 o 
   2   8   2       21.60       20.84      1.27 o 
   3   8   2        0.20        0.19      0.86 o 
   4   8   2       66.25       70.07      3.15 o 
   5   8   2        1.01        1.42      2.13 o 
   6   8   2       87.88       95.80      3.84 o 
   7   8   2       12.89       11.23      2.59 o 
   8   8   2       88.60       94.36      5.11 o 
  -2   9   2        3.66        4.03      3.32 o 
  -1   9   2        0.04       -0.32      1.50 o 
   0   9   2      285.29      283.87      5.34 o 
   1   9   2      782.75      756.10      9.44 o 
   2   9   2       37.72       41.83      2.26 o 
   3   9   2       51.08       50.49      2.61 o 
   4   9   2        2.43        3.27      1.22 o 
   5   9   2        0.13        0.59      1.42 o 
   6   9   2       32.55       35.05      4.03 o 
   7   9   2       30.72       30.55      4.74 o 
   0  10   2       68.70       81.23      5.45 o 
   1  10   2        2.38        4.97      3.08 o 
   2  10   2        7.69        7.32      1.84 o 
   3  10   2        0.64        2.84      1.89 o 
   4  10   2       20.36       19.25      2.28 o 
   5  10   2        3.20        2.05      1.91 o 
   6  10   2       40.33       47.60      7.58 o 
   2  11   2       33.33       35.53      4.74 o 
  -1 -10   3       34.80       31.74      5.45 o 
   0 -10   3       44.44       55.66      6.39 o 
  -6  -9   3       42.89       45.83      4.69 o 
  -5  -9   3      132.93      142.97      5.33 o 
  -4  -9   3       44.85       44.09      2.14 o 
  -3  -9   3        4.70        6.63      3.55 o 
  -2  -9   3        1.95       -1.18      3.08 o 
  -1  -9   3       89.45       94.02      6.39 o 
   0  -9   3       13.89        9.00      6.87 o 
   1  -9   3        0.04       -1.18      3.55 o 
   2  -9   3        2.48        4.15      2.93 o 
  -7  -8   3       30.86       37.71      3.90 o 
  -6  -8   3       21.38       20.97      2.34 o 
  -5  -8   3       70.00       73.79      3.23 o 
  -4  -8   3       26.95       24.02      2.66 o 
  -3  -8   3       33.17       39.85      7.22 o 
  -2  -8   3       34.19       30.04      2.22 o 
  -1  -8   3       77.33       80.05      5.45 o 
   0  -8   3      418.79      414.70     12.08 o 
   1  -8   3      374.02      380.83     18.24 o 
   2  -8   3       39.97       40.56      4.45 o 
   3  -8   3       13.10        9.00      4.03 o 
   4  -8   3       10.68        9.95      4.74 o 
  -7  -7   3       58.31       60.90      4.74 o 
  -6  -7   3      665.43      648.87     16.58 o 
  -5  -7   3       36.97       29.06      2.47 o 
  -4  -7   3        3.95        7.53      2.72 o 
  -3  -7   3        0.65        0.44      1.30 o 
  -2  -7   3       45.36       39.29      0.82 o 
  -1  -7   3        8.72        8.76      2.84 o 
   0  -7   3       46.31       41.68      3.79 o 
   1  -7   3      158.49      161.64      4.69 o 
   2  -7   3      239.11      230.00      4.86 o 
   3  -7   3        5.20        3.05      1.81 o 
   4  -7   3      282.44      258.72     17.29 o 
   5  -7   3        8.38        8.05      8.05 o 
  -8  -6   3        0.38        2.01      2.51 o 
  -7  -6   3       47.10       48.61      5.86 o 
  -6  -6   3       31.26       30.60      2.68 o 
  -5  -6   3        5.06        5.33      1.51 o 
  -4  -6   3       19.93       22.76      3.32 o 
  -3  -6   3      118.69      112.35      3.26 o 
  -2  -6   3      150.95      150.19      3.01 o 
  -1  -6   3     2036.47     2096.58     38.38 o 
   0  -6   3      596.65      589.72     13.03 o 
   1  -6   3       36.71       33.24      4.18 o 
   2  -6   3       34.52       35.02      1.32 o 
   3  -6   3        0.03        0.56      0.78 o 
   4  -6   3       29.48       32.58      2.48 o 
   5  -6   3      137.29      135.70      3.17 o 
   6  -6   3       17.44       12.40      2.95 o 
  -8  -5   3       15.66       12.79      3.18 o 
  -7  -5   3      287.73      297.84     11.14 o 
  -6  -5   3      216.97      216.08      5.57 o 
  -5  -5   3       73.70       77.52      4.62 o 
  -4  -5   3       26.79       25.08      1.67 o 
  -3  -5   3        0.31        1.18      0.84 o 
  -2  -5   3        9.60        8.55      1.17 o 
  -1  -5   3       64.74       68.86      2.01 o 
   0  -5   3      257.20      246.55      6.16 o 
   1  -5   3        3.25        1.66      1.34 o 
   2  -5   3      131.15      130.83      3.56 o 
   3  -5   3      362.16      349.95      4.61 o 
   4  -5   3       74.80       72.69      2.18 o 
   5  -5   3      304.98      292.31      5.07 o 
   6  -5   3      121.84      122.48      3.31 o 
  -8  -4   3       74.56       76.58      6.28 o 
  -7  -4   3       55.09       57.17     10.66 o 
  -6  -4   3       51.52       54.77      3.18 o 
  -5  -4   3        1.90        1.54      1.51 o 
  -4  -4   3        0.91        1.89      1.34 o 
  -3  -4   3      144.32      131.67      2.49 o 
  -2  -4   3     9935.91    10878.80    235.58 o 
  -1  -4   3     1433.92     1485.86     22.37 o 
   0  -4   3      214.41      252.47      5.68 o 
   1  -4   3       23.49       32.29      0.44 o 
   2  -4   3      176.14      174.66      2.15 o 
   3  -4   3      277.75      263.29      3.84 o 
   4  -4   3      385.70      368.26      5.00 o 
   5  -4   3      459.69      448.09      6.00 o 
   6  -4   3        1.35        0.78      1.59 o 
   7  -4   3        1.38        1.50      2.05 o 
  -8  -3   3        0.12        1.89      2.68 o 
  -7  -3   3     1714.30     1655.89     43.81 o 
  -6  -3   3      123.17      119.57      4.27 o 
  -5  -3   3       75.46       70.63      5.09 o 
  -4  -3   3      979.30      987.96     13.65 o 
  -3  -3   3       97.82      109.62      3.91 o 
  -2  -3   3      360.97      334.32      4.38 o 
  -1  -3   3     2862.89     3022.03     40.27 o 
   0  -3   3       26.03       34.81      2.13 o 
   1  -3   3      437.76      448.97      9.85 o 
   2  -3   3      970.11      977.83      8.21 o 
   3  -3   3     1474.62     1524.80     21.47 o 
   4  -3   3     3854.59     3605.94     48.52 o 
   5  -3   3      273.88      262.33      4.00 o 
   6  -3   3        5.97        7.17      2.40 o 
   7  -3   3       58.07       54.17      2.86 o 
  -8  -2   3      205.26      199.66      8.88 o 
  -7  -2   3        2.01        3.87      2.59 o 
  -6  -2   3      162.75      160.21      8.64 o 
  -5  -2   3      640.72      620.83     20.49 o 
  -4  -2   3      401.86      427.62      7.56 o 
  -3  -2   3      605.40      605.07      8.59 o 
  -2  -2   3      411.84      446.48      7.70 o 
  -1  -2   3     7061.96     7617.38    141.83 o 
   0  -2   3     2301.03     2446.24     30.51 o 
   1  -2   3       20.75       18.44      0.80 o 
   2  -2   3      288.85      295.67      2.41 o 
   3  -2   3      109.12      116.50      1.78 o 
   4  -2   3     2171.63     2168.32     26.81 o 
   5  -2   3       38.78       36.40      1.89 o 
   6  -2   3       57.39       54.32      2.64 o 
   7  -2   3       54.98       48.22      2.72 o 
   8  -2   3      329.76      325.72      7.02 o 
  -8  -1   3      763.36      773.45     26.76 o 
  -7  -1   3      128.28      128.83      6.35 o 
  -6  -1   3       11.33        7.49      2.42 o 
  -5  -1   3      101.03       94.99      3.50 o 
  -4  -1   3       96.24       89.30      3.41 o 
  -3  -1   3     1383.36     1320.39     18.21 o 
  -2  -1   3      735.21      742.58      8.62 o 
  -1  -1   3      569.45      588.26      6.75 o 
   0  -1   3      549.88      539.83      7.28 o 
   1  -1   3     2422.32     2542.39     37.50 o 
   2  -1   3     3496.73     3724.76     39.57 o 
   3  -1   3     7475.79     7907.11    126.25 o 
   4  -1   3       56.30       63.13      2.05 o 
   5  -1   3        0.15        1.32      1.45 o 
   6  -1   3      100.53       95.91      3.12 o 
   7  -1   3        0.04        4.81      4.04 o 
   8  -1   3        0.01       -1.48      2.14 o 
  -8   0   3       59.54       66.68      6.63 o 
  -7   0   3      168.01      171.62     12.20 o 
  -6   0   3       29.28       27.45      3.91 o 
  -5   0   3       26.74       27.21      9.35 o 
  -4   0   3      257.28      271.09      5.83 o 
  -3   0   3      474.02      495.73      6.52 o 
  -2   0   3    10515.35    10562.34    229.74 o 
  -1   0   3     1021.76     1080.17     12.39 o 
   0   0   3      236.66      261.82      3.20 o 
   1   0   3       88.63      101.44      3.76 o 
   2   0   3      266.31      278.29      2.99 o 
   3   0   3      702.83      681.86      8.12 o 
   4   0   3      356.38      363.83      5.18 o 
   5   0   3      250.00      235.57      4.60 o 
   6   0   3      414.74      419.78     10.07 o 
   7   0   3       55.41       55.78      3.70 o 
   8   0   3     1136.45     1140.50     17.71 o 
   9   0   3      270.69      275.22      8.96 o 
  -8   1   3        1.71        0.30      3.11 o 
  -7   1   3      261.02      251.16      9.95 o 
  -6   1   3      208.73      198.22      5.52 o 
  -5   1   3       72.35       58.30      5.09 o 
  -4   1   3     1654.56     1580.10     24.65 o 
  -3   1   3       11.34       11.92      1.42 o 
  -2   1   3     2603.53     2658.58     37.76 o 
  -1   1   3       52.98       48.22      3.79 o 
   0   1   3       69.14       73.08      3.08 o 
   1   1   3     1135.92     1131.12     15.39 o 
   2   1   3     1164.96     1089.38     13.72 o 
   3   1   3     5477.31     5982.97    108.88 o 
   4   1   3      120.43      122.41      3.47 o 
   5   1   3        0.09       -0.24      1.34 o 
   6   1   3       98.12       85.25      3.34 o 
   7   1   3      104.92      112.38      5.15 o 
   8   1   3        2.35        1.29      2.89 o 
   9   1   3      355.65      361.13      9.88 o 
  -7   2   3        3.34        3.61      2.41 o 
  -6   2   3        0.98        4.88      4.01 o 
  -5   2   3       65.95       55.24      4.03 o 
  -4   2   3      396.02      389.26      8.17 o 
  -3   2   3     8676.01     8573.25    178.86 o 
  -2   2   3       40.59       29.13      2.37 o 
  -1   2   3     1361.78     1437.20     18.44 o 
   0   2   3     4642.71     5097.54     67.72 o 
   1   2   3      352.19      361.41      4.50 o 
   2   2   3     1755.21     1754.60     22.19 o 
   3   2   3      254.05      249.72      6.16 o 
   4   2   3        0.98        0.71      1.17 o 
   5   2   3      851.20      844.55     12.04 o 
   6   2   3        4.01        5.21      3.41 o 
   7   2   3      291.94      284.26     10.63 o 
   8   2   3       57.40       64.28      4.10 o 
   9   2   3       56.95       54.48      5.26 o 
  -7   3   3       13.87       16.55      3.02 o 
  -6   3   3        2.58        2.70      2.51 o 
  -5   3   3       42.05       43.00      2.82 o 
  -4   3   3       72.06       68.80      2.36 o 
  -3   3   3      134.82      127.80      3.72 o 
  -2   3   3      754.91      782.38      7.88 o 
  -1   3   3       48.76       58.04      1.50 o 
   0   3   3       90.84       93.92      1.20 o 
   1   3   3       37.32       33.89      1.43 o 
   2   3   3     3267.14     3002.60     61.34 o 
   3   3   3      611.09      598.60      7.37 o 
   4   3   3       43.88       56.60      3.50 o 
   5   3   3       81.13       67.61      2.76 o 
   6   3   3       50.17       50.57      3.00 o 
   7   3   3       53.48       50.77      3.43 o 
   8   3   3      392.12      396.43      9.28 o 
   9   3   3        6.24        8.32      4.05 o 
  -6   4   3       27.95       29.06      2.59 o 
  -5   4   3      190.63      185.47      4.14 o 
  -4   4   3     1007.12      919.83     11.39 o 
  -3   4   3      337.47      341.59      4.55 o 
  -2   4   3      181.41      186.27      2.69 o 
  -1   4   3      948.04     1003.11      9.84 o 
   0   4   3      798.79      852.49      7.79 o 
   1   4   3     1150.25     1090.77     18.35 o 
   2   4   3       13.49       21.32      1.66 o 
   3   4   3      480.56      463.64     15.16 o 
   4   4   3       16.74       14.55      1.58 o 
   5   4   3      349.66      349.75      6.10 o 
   6   4   3      215.69      208.16      5.43 o 
   7   4   3      105.53       94.11      5.21 o 
   8   4   3      174.97      182.62      9.59 o 
   9   4   3        6.58        6.50      3.95 o 
  -6   5   3        0.15        1.58      2.15 o 
  -5   5   3        3.12        0.80      1.49 o 
  -4   5   3       71.30       75.98      3.58 o 
  -3   5   3      182.28      183.72      3.23 o 
  -2   5   3        9.70       11.53      1.78 o 
  -1   5   3        2.49        0.72      0.95 o 
   0   5   3      374.98      379.72      5.85 o 
   1   5   3     4162.85     4159.04    110.48 o 
   2   5   3     1467.77     1487.89     18.83 o 
   3   5   3       35.76       38.84      2.37 o 
   4   5   3       29.71       25.32      1.75 o 
   5   5   3       75.49       81.48      3.08 o 
   6   5   3      326.92      313.26      6.43 o 
   7   5   3      106.10      109.49      4.60 o 
   8   5   3       14.62       19.78      4.02 o 
   9   5   3       63.98       68.45      6.38 o 
  -5   6   3       13.45        7.93      2.65 o 
  -4   6   3      507.05      495.33     11.52 o 
  -3   6   3       13.14       13.78      2.75 o 
  -2   6   3      150.32      150.59      3.07 o 
  -1   6   3        1.41        0.66      0.76 o 
   0   6   3      199.62      184.96      3.91 o 
   1   6   3        0.04       -0.01      1.42 o 
   2   6   3      886.57      886.02      9.52 o 
   3   6   3       28.17       28.95      1.58 o 
   4   6   3       57.50       55.42      3.32 o 
   5   6   3       33.87       34.91      4.14 o 
   6   6   3      219.61      224.71      5.35 o 
   7   6   3     1226.72     1171.75     24.39 o 
   8   6   3        0.35        2.28      3.23 o 
   9   6   3        0.03        0.50      2.76 o 
  -4   7   3       71.62       71.24      3.28 o 
  -3   7   3        8.02        7.37      1.47 o 
  -2   7   3      318.89      290.21     23.31 o 
  -1   7   3       42.16       45.23      3.07 o 
   0   7   3      497.63      494.53      6.36 o 
   1   7   3      504.08      489.59      7.08 o 
   2   7   3      487.24      500.18     10.22 o 
   3   7   3      665.80      667.47      9.47 o 
   4   7   3       49.80       41.45      3.08 o 
   5   7   3      213.89      206.28      6.63 o 
   6   7   3       78.70       70.16      4.20 o 
   7   7   3       30.31       34.50      3.95 o 
   8   7   3       15.05       17.63      4.11 o 
  -3   8   3       46.66       51.12      3.45 o 
  -2   8   3      104.97      101.40      2.58 o 
  -1   8   3        4.89        4.74      1.88 o 
   0   8   3       42.63       40.34      3.43 o 
   1   8   3       32.67       36.91      2.78 o 
   2   8   3      235.84      233.39      5.22 o 
   3   8   3       41.05       42.38      1.78 o 
   4   8   3       42.12       48.61      2.72 o 
   5   8   3      388.83      373.02      9.95 o 
   6   8   3      843.87      809.74     20.13 o 
   7   8   3        4.71        7.02      2.94 o 
   8   8   3       10.24        5.79      3.50 o 
  -2   9   3        0.14       -0.79      2.22 o 
  -1   9   3       18.26       14.79      3.55 o 
   0   9   3       86.71       82.86      2.58 o 
   1   9   3      678.57      643.40     19.95 o 
   2   9   3      112.36      108.56      3.15 o 
   3   9   3       14.29       14.69      1.49 o 
   4   9   3       84.28       80.20      2.64 o 
   5   9   3       32.26       33.18      2.49 o 
   6   9   3        2.28        2.84      5.21 o 
   7   9   3       58.18       65.13      9.71 o 
   0  10   3        0.13        3.32      3.08 o 
   1  10   3       37.93       37.28      3.05 o 
   2  10   3        3.38        2.23      1.20 o 
   3  10   3        8.98        9.00      2.37 o 
   4  10   3       78.33       80.88      4.38 o 
   5  10   3       97.71       96.63      4.17 o 
   6  10   3       14.31       23.21      4.03 o 
   3  11   3        0.11        0.95      2.61 o 
   0 -10   4       79.16       84.55      7.58 o 
  -6  -9   4       17.41       20.50      2.83 o 
  -5  -9   4       13.62       14.92      4.03 o 
  -4  -9   4       10.94       15.87      4.26 o 
  -3  -9   4        6.95        6.87      3.79 o 
  -2  -9   4        4.69        5.21      3.55 o 
  -1  -9   4       10.19        7.11      3.79 o 
   0  -9   4       87.44       90.47      6.63 o 
   1  -9   4       80.59       88.58      7.11 o 
   2  -9   4       98.92      109.42      8.05 o 
  -7  -8   4       11.56       15.66      3.26 o 
  -6  -8   4        3.61        3.08      1.75 o 
  -5  -8   4       10.71       13.09      1.67 o 
  -4  -8   4       15.50       11.59      2.06 o 
  -3  -8   4       93.11       89.75     11.25 o 
  -2  -8   4      104.77      104.92      6.16 o 
  -1  -8   4       66.05       68.21      5.21 o 
   0  -8   4       14.22       16.34      6.63 o 
   1  -8   4       35.82       39.08      5.21 o 
   2  -8   4       45.97       58.86      4.10 o 
   3  -8   4        5.54        6.63      2.93 o 
  -7  -7   4      277.19      278.26     10.66 o 
  -6  -7   4      227.81      241.63      5.78 o 
  -5  -7   4       30.81       37.72      2.65 o 
  -4  -7   4       39.79       46.43      3.01 o 
  -3  -7   4        1.18        1.32      0.65 o 
  -2  -7   4      151.13      164.65      3.79 o 
  -1  -7   4       67.40       65.60      4.50 o 
   0  -7   4        0.09        1.89      2.61 o 
   1  -7   4        2.97       -0.47      2.61 o 
   2  -7   4       23.80       25.61      4.26 o 
   3  -7   4        7.59        4.89      1.07 o 
   4  -7   4      301.74      319.73     18.71 o 
   5  -7   4      238.19      249.15     11.37 o 
  -8  -6   4       39.18       47.87      4.19 o 
  -7  -6   4        6.33        5.68      2.34 o 
  -6  -6   4      115.40      113.63      3.85 o 
  -5  -6   4        0.77        1.54      2.34 o 
  -4  -6   4       80.68       78.75      2.34 o 
  -3  -6   4      189.25      177.08      4.19 o 
  -2  -6   4      337.28      347.73      7.66 o 
  -1  -6   4      586.69      570.54     13.26 o 
   0  -6   4      211.61      217.41      7.11 o 
   1  -6   4      144.11      146.78      4.10 o 
   2  -6   4        3.58        2.97      2.40 o 
   3  -6   4       79.58       76.85      2.43 o 
   4  -6   4      102.01      103.70      2.62 o 
   5  -6   4       66.58       68.72      3.52 o 
  -8  -5   4      384.80      382.68     29.01 o 
  -7  -5   4      341.16      354.76     13.50 o 
  -6  -5   4        0.68        2.13      1.84 o 
  -5  -5   4       46.83       53.91      3.05 o 
  -4  -5   4        3.55        4.18      1.61 o 
  -3  -5   4      313.42      309.10      4.60 o 
  -2  -5   4       83.29       85.62      1.34 o 
  -1  -5   4      255.13      249.19      3.55 o 
   0  -5   4       74.85       89.52      4.03 o 
   1  -5   4       33.71       33.23      2.49 o 
   2  -5   4      211.07      219.91      4.58 o 
   3  -5   4     1378.25     1357.41     13.15 o 
   4  -5   4       95.36       97.06      2.15 o 
   5  -5   4       42.28       42.82      2.82 o 
   6  -5   4        1.68        1.30      1.65 o 
  -8  -4   4       55.99       52.34      5.33 o 
  -7  -4   4       99.16      108.43      4.77 o 
  -6  -4   4       19.84       15.06      2.34 o 
  -5  -4   4        0.01        1.30      1.58 o 
  -4  -4   4       43.02       47.20      2.96 o 
  -3  -4   4      298.49      310.56      4.27 o 
  -2  -4   4    10003.69    10791.94    237.21 o 
  -1  -4   4     1738.55     1742.34     26.03 o 
   0  -4   4      579.32      613.40     14.68 o 
   1  -4   4      136.38      126.79      5.09 o 
   2  -4   4       37.40       42.42      1.03 o 
   3  -4   4        0.87        1.18      0.74 o 
   4  -4   4      268.22      257.72      3.59 o 
   5  -4   4        2.19        2.01      1.21 o 
   6  -4   4       61.01       62.47      3.07 o 
   7  -4   4      215.63      222.88      7.03 o 
  -8  -3   4       31.00       29.70      4.69 o 
  -7  -3   4       57.69       63.70      4.27 o 
  -6  -3   4       10.39        7.94      2.26 o 
  -5  -3   4       16.36       20.68      2.26 o 
  -4  -3   4      123.90      113.54      3.69 o 
  -3  -3   4        0.31        2.13      1.54 o 
  -2  -3   4     1335.48     1319.67     15.74 o 
  -1  -3   4       10.05       41.94     21.08 o 
   0  -3   4        8.89        9.00      2.84 o 
   1  -3   4       52.17       46.28      3.61 o 
   2  -3   4      592.64      603.44      7.15 o 
   3  -3   4      911.24      859.86      8.22 o 
   4  -3   4     1467.09     1417.70     21.94 o 
   5  -3   4      126.87      111.47      2.52 o 
   6  -3   4      103.92      114.23      3.45 o 
   7  -3   4        6.69        6.61      2.51 o 
  -8  -2   4        8.19        8.48      3.26 o 
  -7  -2   4        0.28       -0.11      3.77 o 
  -6  -2   4      121.81      114.59      4.27 o 
  -5  -2   4        0.17       -0.15      1.58 o 
  -4  -2   4      188.80      191.36      4.01 o 
  -3  -2   4     5311.38     5095.51     89.26 o 
  -2  -2   4       82.50      104.07      2.01 o 
  -1  -2   4     1170.75     1223.40     14.09 o 
   0  -2   4      590.94      598.92      5.03 o 
   1  -2   4      302.50      336.34      2.81 o 
   2  -2   4       88.38       76.34      1.02 o 
   3  -2   4      104.93      107.00      1.91 o 
   4  -2   4      278.33      247.75      4.36 o 
   5  -2   4      229.81      250.50      4.73 o 
   6  -2   4       97.87      112.15      3.36 o 
   7  -2   4      226.05      224.28      4.98 o 
   8  -2   4      305.28      319.58     12.15 o 
  -8  -1   4      346.69      346.86     12.27 o 
  -7  -1   4        0.29        1.25      2.42 o 
  -6  -1   4      188.25      175.06      5.18 o 
  -5  -1   4       35.70       42.05     11.01 o 
  -4  -1   4       19.18        9.80      2.22 o 
  -3  -1   4       56.46       61.68      2.16 o 
  -2  -1   4      252.28      312.46      3.93 o 
  -1  -1   4       62.67       69.01      1.54 o 
   0  -1   4      181.32      171.01      2.84 o 
   1  -1   4        4.27        3.08      0.54 o 
   2  -1   4     7500.10     8189.75    112.90 o 
   3  -1   4     4390.96     4493.36     60.91 o 
   4  -1   4      948.66      969.46     24.92 o 
   5  -1   4        5.14        6.61      1.32 o 
   6  -1   4      227.44      222.79      3.96 o 
   7  -1   4      168.18      162.94      3.96 o 
   8  -1   4      463.90      453.94     10.59 o 
  -8   0   4       17.74       16.03      4.38 o 
  -7   0   4        2.54        4.06      3.16 o 
  -6   0   4        4.58        9.04      4.25 o 
  -5   0   4      495.31      467.88      9.61 o 
  -4   0   4     1514.59     1408.21     20.59 o 
  -3   0   4      317.46      337.70      4.94 o 
  -2   0   4      200.29      250.09      3.60 o 
  -1   0   4      137.38      138.88      2.61 o 
   0   0   4      112.34      125.90      1.84 o 
   1   0   4      295.48      288.48      3.19 o 
   2   0   4      522.42      534.57      7.77 o 
   3   0   4     2220.57     2232.30     25.22 o 
   4   0   4       60.50       81.36      2.05 o 
   5   0   4      303.40      300.36      4.60 o 
   6   0   4       39.33       45.66      2.23 o 
   7   0   4       42.15       45.23      2.55 o 
   8   0   4     1087.56     1087.08     18.24 o 
   9   0   4       58.95       57.54      3.78 o 
  -8   1   4       36.12       42.85      7.34 o 
  -7   1   4       31.33       37.83     11.13 o 
  -6   1   4      223.11      232.63      6.10 o 
  -5   1   4      104.69      105.71      3.84 o 
  -4   1   4      357.89      354.40      8.88 o 
  -3   1   4      125.61      130.36      8.53 o 
  -2   1   4       41.69       64.12      1.92 o 
  -1   1   4     1307.19     1259.83     27.47 o 
   0   1   4      463.09      453.90      5.19 o 
   1   1   4     3694.00     3646.55     70.10 o 
   2   1   4     7209.96     7368.57    169.81 o 
   3   1   4        9.84       13.76      1.54 o 
   4   1   4      245.72      283.41      6.36 o 
   5   1   4      156.93      153.49      3.67 o 
   6   1   4      134.35      127.26      4.59 o 
   7   1   4       59.57       58.43      6.39 o 
   8   1   4       26.49       36.60      3.67 o 
   9   1   4        5.45        8.37      2.78 o 
  -7   2   4      170.56      165.57      6.19 o 
  -6   2   4        4.09        6.08      2.42 o 
  -5   2   4       10.88        6.68      2.09 o 
  -4   2   4      810.15      815.27     12.22 o 
  -3   2   4      767.71      689.18     14.57 o 
  -2   2   4      198.95      189.73      4.38 o 
  -1   2   4       21.99       29.48      1.65 o 
   0   2   4      897.12      921.82      8.15 o 
   1   2   4       71.23       77.63      1.07 o 
   2   2   4      517.19      464.43      7.82 o 
   3   2   4      314.04      314.18      4.27 o 
   4   2   4      348.45      348.18      5.91 o 
   5   2   4      138.12      149.32      3.67 o 
   6   2   4       29.93       27.04      5.80 o 
   7   2   4     1065.72     1082.87     18.17 o 
   8   2   4       67.76       69.19      4.27 o 
   9   2   4        7.56        7.40      4.05 o 
  -7   3   4       57.99       62.66      3.73 o 
  -6   3   4       52.29       51.81      3.00 o 
  -5   3   4      726.41      722.64     11.03 o 
  -4   3   4       77.90       74.30      2.82 o 
  -3   3   4        6.98        6.32      1.41 o 
  -2   3   4      345.67      348.52      3.96 o 
  -1   3   4      782.00      821.08      7.82 o 
   0   3   4     2600.04     2784.90     33.31 o 
   1   3   4    10043.15    12111.98    806.78 o 
   2   3   4     1963.77     1934.94     39.55 o 
   3   3   4        3.61        9.95      1.25 o 
   4   3   4       72.06       69.46      2.80 o 
   5   3   4       40.76       40.74      3.11 o 
   6   3   4       59.33       55.41      3.17 o 
   7   3   4        1.94        3.17      2.09 o 
   8   3   4       75.42       88.36      9.47 o 
   9   3   4       16.08       14.54      4.19 o 
  -6   4   4       62.93       62.69      5.23 o 
  -5   4   4      719.94      706.71     13.79 o 
  -4   4   4     1096.29     1110.01     42.47 o 
  -3   4   4     1130.40     1070.02     12.40 o 
  -2   4   4      314.57      312.23      4.76 o 
  -1   4   4      129.53      125.77      5.02 o 
   0   4   4       18.07       16.96      2.26 o 
   1   4   4      164.54      180.59      2.76 o 
   2   4   4       96.81      108.33      2.37 o 
   3   4   4        0.54        0.00      1.42 o 
   4   4   4        1.14        2.96      1.34 o 
   5   4   4      403.48      404.19      8.08 o 
   6   4   4     2204.10     2094.86     35.24 o 
   7   4   4      365.57      359.20      9.11 o 
   8   4   4        1.87       -0.38      2.65 o 
   9   4   4        4.19        3.89      3.80 o 
  -6   5   4      197.51      193.22      5.28 o 
  -5   5   4       12.46       13.52      2.44 o 
  -4   5   4        0.06        0.30      1.32 o 
  -3   5   4       87.04       83.53      3.92 o 
  -2   5   4       56.49       53.08      2.38 o 
  -1   5   4        3.97        4.09      1.19 o 
   0   5   4       76.45       72.27      2.30 o 
   1   5   4     4912.82     4766.14     81.71 o 
   2   5   4       76.57       72.60      1.35 o 
   3   5   4      182.60      197.28      4.74 o 
   4   5   4      442.25      443.35      6.52 o 
   5   5   4      227.38      224.99      4.85 o 
   6   5   4        0.18        0.38      1.75 o 
   7   5   4      409.05      409.59     21.20 o 
   8   5   4        0.90        2.02      2.94 o 
   9   5   4      162.72      162.12      8.20 o 
  -5   6   4      390.52      395.88      7.19 o 
  -4   6   4      109.23      117.69      4.38 o 
  -3   6   4       11.18        8.97      1.55 o 
  -2   6   4       54.45       54.43      1.90 o 
  -1   6   4      362.97      356.58      5.37 o 
   0   6   4      692.35      665.37     12.43 o 
   1   6   4        1.94        2.13      2.13 o 
   2   6   4       49.00       48.26      1.76 o 
   3   6   4      715.25      735.62      9.31 o 
   4   6   4      172.55      164.84      5.21 o 
   5   6   4      579.45      527.30     11.60 o 
   6   6   4       73.67       64.47      3.95 o 
   7   6   4      174.17      168.86      5.85 o 
   8   6   4        7.02        8.04      2.83 o 
   9   6   4        5.43        7.66      3.26 o 
  -4   7   4       14.71       15.76      2.13 o 
  -3   7   4        0.12        1.77      1.50 o 
  -2   7   4        1.51        0.91      1.30 o 
  -1   7   4      595.80      591.37     11.94 o 
   0   7   4     3026.11     3138.44    198.31 o 
   1   7   4        3.19        3.33      1.43 o 
   2   7   4       81.60       81.52      2.04 o 
   3   7   4       80.85       84.49      2.50 o 
   4   7   4        2.18        2.24      1.25 o 
   5   7   4       18.13       21.08      3.32 o 
   6   7   4      111.72      110.29      6.28 o 
   7   7   4        5.88        4.43      2.42 o 
   8   7   4      106.85      113.66      5.27 o 
  -3   8   4       63.53       55.95      3.42 o 
  -2   8   4      164.09      164.40      4.46 o 
  -1   8   4      187.48      183.65      4.08 o 
   0   8   4        3.80        2.93      1.75 o 
   1   8   4       33.10       36.53      1.77 o 
   2   8   4      140.22      140.47      3.18 o 
   3   8   4      149.35      148.46      3.40 o 
   4   8   4        6.28        2.97      1.53 o 
   5   8   4      138.68      141.86      3.70 o 
   6   8   4      297.30      287.04     15.16 o 
   7   8   4      101.18      104.99      4.58 o 
   8   8   4       12.05       13.16      3.09 o 
  -2   9   4      280.91      282.80      6.37 o 
  -1   9   4      311.78      296.17     12.67 o 
   0   9   4        0.48        0.20      1.71 o 
   1   9   4       44.81       46.76      2.20 o 
   2   9   4        6.82        7.22      1.63 o 
   3   9   4      180.11      171.36      3.10 o 
   4   9   4       78.65       84.64      2.59 o 
   5   9   4        3.33        4.67      2.32 o 
   6   9   4        5.03        3.32      3.08 o 
   7   9   4       56.69       60.39      5.92 o 
   0  10   4       33.44       36.20      2.18 o 
   1  10   4        3.59        2.15      1.67 o 
   2  10   4       28.70       29.36      1.66 o 
   3  10   4       42.20       42.87      3.32 o 
   4  10   4      304.09      285.44      8.76 o 
   5  10   4      320.78      320.86      8.18 o 
   6  10   4        5.05        4.26      3.32 o 
   3  11   4       22.53       23.89      2.63 o 
  -4  -9   5        3.80        2.84      3.55 o 
  -3  -9   5       28.71       31.03      8.53 o 
  -2  -9   5        2.41        2.61      3.55 o 
  -1  -9   5       58.56       75.79     10.66 o 
   0  -9   5       32.31       36.47      5.45 o 
   1  -9   5       99.31       95.92     12.79 o 
   2  -9   5        2.28        0.95      4.03 o 
  -6  -8   5        0.57        1.78      1.67 o 
  -5  -8   5        9.54       11.65      1.67 o 
  -4  -8   5       19.59       13.57      1.92 o 
  -3  -8   5       99.33       98.87      6.16 o 
  -2  -8   5      518.42      553.96     15.63 o 
  -1  -8   5      259.62      255.78      9.47 o 
   0  -8   5       60.39       66.79      5.45 o 
   1  -8   5       20.58       26.53      4.74 o 
   2  -8   5        3.16        4.96      3.32 o 
   3  -8   5       24.85       26.40      3.84 o 
  -7  -7   5       19.06       21.98      3.43 o 
  -6  -7   5        2.97        2.96      1.84 o 
  -5  -7   5        0.76        1.50      2.61 o 
  -4  -7   5        0.01        0.71      1.00 o 
  -3  -7   5        2.47        1.52      0.65 o 
  -2  -7   5       48.47       51.47      1.15 o 
  -1  -7   5      178.94      196.10      7.11 o 
   0  -7   5        8.51        6.39      5.21 o 
   1  -7   5      141.00      137.60     10.89 o 
   2  -7   5      129.19      127.34      6.17 o 
   3  -7   5        0.65       -0.31      2.62 o 
   4  -7   5      172.78      168.39      8.76 o 
  -7  -6   5       10.28        4.74      2.34 o 
  -6  -6   5        0.03       -0.36      1.67 o 
  -5  -6   5        3.32        3.40      1.83 o 
  -4  -6   5       12.55       12.67      1.83 o 
  -3  -6   5     2372.53     2416.17     36.61 o 
  -2  -6   5      990.47     1004.20     11.00 o 
  -1  -6   5      179.74      166.26      6.16 o 
   0  -6   5       12.27       11.60      3.08 o 
   1  -6   5       39.64       41.64      2.85 o 
   2  -6   5      183.97      184.12      5.11 o 
   3  -6   5      248.64      223.30      9.91 o 
   4  -6   5      113.70      118.58      2.47 o 
   5  -6   5       24.36       21.81      3.01 o 
  -8  -5   5      414.16      436.53     10.88 o 
  -7  -5   5       21.37       25.58      3.26 o 
  -6  -5   5       13.70       12.20      2.26 o 
  -5  -5   5      113.50      112.28      3.35 o 
  -4  -5   5      107.40      102.33      2.68 o 
  -3  -5   5       17.42       17.84      2.01 o 
  -2  -5   5      315.53      317.92      4.27 o 
  -1  -5   5      264.41      252.23      6.63 o 
   0  -5   5        3.19        3.32      2.13 o 
   1  -5   5      619.23      620.32     10.30 o 
   2  -5   5      441.11      442.94     13.38 o 
   3  -5   5     2434.93     2406.58     26.61 o 
   4  -5   5      391.51      390.37      5.61 o 
   5  -5   5        7.86       10.45      1.31 o 
   6  -5   5       85.26       77.04      2.63 o 
  -8  -4   5        5.60        4.14      2.85 o 
  -7  -4   5        5.80        9.46      3.44 o 
  -6  -4   5       82.72       83.60      3.77 o 
  -5  -4   5      146.67      148.07      4.03 o 
  -4  -4   5      338.27      362.04     15.87 o 
  -3  -4   5      208.84      220.07      3.43 o 
  -2  -4   5      603.13      618.73     11.96 o 
  -1  -4   5       12.10       13.91      0.66 o 
   0  -4   5      962.03     1008.68     19.18 o 
   1  -4   5      597.44      596.08     17.76 o 
   2  -4   5      376.12      382.78      4.24 o 
   3  -4   5     1287.49     1295.05     12.49 o 
   4  -4   5      173.58      172.33      2.89 o 
   5  -4   5       23.75       20.74      1.82 o 
   6  -4   5       15.88       15.62      1.75 o 
   7  -4   5      302.21      309.98      6.64 o 
  -8  -3   5       22.14       20.34      4.57 o 
  -7  -3   5       12.89       14.76      3.00 o 
  -6  -3   5       57.54       63.13      4.37 o 
  -5  -3   5        5.23        6.31      2.28 o 
  -4  -3   5      830.33      772.75     11.13 o 
  -3  -3   5        5.78        2.88      1.40 o 
  -2  -3   5       25.48       23.18      2.01 o 
  -1  -3   5      590.41      598.48      7.46 o 
   0  -3   5      100.78       90.96      3.91 o 
   1  -3   5      191.16      170.44      4.82 o 
   2  -3   5     6830.70     7208.06    149.04 o 
   3  -3   5       18.69       22.40      1.05 o 
   4  -3   5       66.21       70.87      2.83 o 
   5  -3   5      198.27      200.97      3.88 o 
   6  -3   5       30.75       36.71      2.40 o 
   7  -3   5       12.31        9.33      2.08 o 
  -8  -2   5       24.91       27.73      4.01 o 
  -7  -2   5       11.09       11.80      3.00 o 
  -6  -2   5      128.71      134.00      6.51 o 
  -5  -2   5       55.64       59.65      3.95 o 
  -4  -2   5       46.35       56.97      2.50 o 
  -3  -2   5     3985.31     3841.15     65.27 o 
  -2  -2   5       40.32       46.38      2.25 o 
  -1  -2   5      100.79       91.41      1.66 o 
   0  -2   5        8.72        9.31      0.47 o 
   1  -2   5      209.27      215.71      3.32 o 
   2  -2   5      140.80      128.99      1.35 o 
   3  -2   5      702.85      687.61      6.63 o 
   4  -2   5      328.98      329.73      3.93 o 
   5  -2   5      449.24      445.85      6.12 o 
   6  -2   5       50.13       59.06      2.70 o 
   7  -2   5     1299.89     1285.78     19.10 o 
   8  -2   5      326.39      322.93      7.48 o 
  -8  -1   5       92.96       96.15      6.85 o 
  -7  -1   5      215.04      207.44     12.91 o 
  -6  -1   5        5.39        2.84      2.76 o 
  -5  -1   5      579.08      551.90     30.31 o 
  -4  -1   5      182.47      185.60     12.79 o 
  -3  -1   5      258.77      252.78      4.10 o 
  -2  -1   5       37.57       38.33      1.67 o 
  -1  -1   5      273.77      288.93      3.26 o 
   0  -1   5       87.28       90.25      1.89 o 
   1  -1   5     1445.08     1366.86     11.03 o 
   2  -1   5     4141.23     4516.96     51.33 o 
   3  -1   5       51.55       58.95      2.41 o 
   4  -1   5       63.79       68.18      2.81 o 
   5  -1   5       49.87       42.49      1.81 o 
   6  -1   5       30.73       33.23      2.04 o 
   7  -1   5       17.60       18.41      2.18 o 
   8  -1   5      398.01      415.34      7.78 o 
  -8   0   5       24.22       20.52      4.01 o 
  -7   0   5       10.59       12.90      3.26 o 
  -6   0   5       34.38       31.72      3.17 o 
  -5   0   5      227.34      225.47      6.16 o 
  -4   0   5     4571.55     4292.22     76.70 o 
  -3   0   5      167.52      179.12      3.50 o 
  -2   0   5        5.09        3.55      1.08 o 
  -1   0   5       89.77       82.36      1.75 o 
   0   0   5      729.82      755.99      8.29 o 
   1   0   5     1085.92     1143.03     10.37 o 
   2   0   5       57.39       68.17      0.97 o 
   3   0   5       45.89       46.94      1.91 o 
   4   0   5     1092.04     1081.49     11.59 o 
   5   0   5       32.15       33.00      2.81 o 
   6   0   5      651.57      654.26      9.26 o 
   7   0   5       65.52       71.82      3.23 o 
   8   0   5        6.23        4.97      2.23 o 
   9   0   5        0.27        0.14      2.30 o 
  -7   1   5        4.49        4.01      2.83 o 
  -6   1   5       55.01       59.22      4.26 o 
  -5   1   5      111.03      105.26      3.91 o 
  -4   1   5      158.05      151.79      4.10 o 
  -3   1   5       72.91       65.09      4.74 o 
  -2   1   5      527.98      562.94      7.96 o 
  -1   1   5      150.22      149.34      3.01 o 
   0   1   5     2973.66     3098.79     46.00 o 
   1   1   5    11077.73    11560.35    248.27 o 
   2   1   5      214.54      218.61      2.93 o 
   3   1   5      509.34      534.12      5.71 o 
   4   1   5      382.58      349.12      6.99 o 
   5   1   5      153.69      157.97      3.67 o 
   6   1   5      222.50      204.25      5.83 o 
   7   1   5      670.12      662.73     18.24 o 
   8   1   5        3.83        6.23      2.39 o 
   9   1   5      260.76      275.69      6.74 o 
  -7   2   5        0.59        2.28      2.76 o 
  -6   2   5      132.18      124.25      6.34 o 
  -5   2   5     1665.21     1595.36     59.80 o 
  -4   2   5      387.00      395.81      7.10 o 
  -3   2   5      421.05      420.83      6.43 o 
  -2   2   5     1354.65     1387.71     18.33 o 
  -1   2   5      338.43      368.52      4.77 o 
   0   2   5     1538.20     1557.37     40.50 o 
   1   2   5        0.02        1.66      1.18 o 
   2   2   5     2209.79     2214.65     42.39 o 
   3   2   5      296.02      276.46      3.93 o 
   4   2   5      768.47      794.03     10.38 o 
   5   2   5      710.67      645.82     13.62 o 
   6   2   5      421.49      383.43      7.18 o 
   7   2   5      386.94      386.65      7.94 o 
   8   2   5       12.46       14.07      3.56 o 
   9   2   5       17.99       16.68      3.50 o 
  -7   3   5        0.46        0.60      2.33 o 
  -6   3   5       23.61       24.34      3.46 o 
  -5   3   5       40.77       46.88      2.77 o 
  -4   3   5      146.60      153.51      4.25 o 
  -3   3   5      275.32      259.71      4.85 o 
  -2   3   5       12.04       10.47      1.08 o 
  -1   3   5       18.71       25.48      1.54 o 
   0   3   5     7012.23     7593.90    118.43 o 
   1   3   5     3074.92     2891.52    335.00 o 
   2   3   5      228.97      228.31      4.74 o 
   3   3   5      217.85      211.26      4.97 o 
   4   3   5        1.28        6.79      4.38 o 
   5   3   5      599.84      579.31     15.28 o 
   6   3   5      286.43      283.31      6.51 o 
   7   3   5       29.57       24.46      4.92 o 
   8   3   5      122.79      132.07      6.56 o 
   9   3   5       23.73       21.51      4.77 o 
  -6   4   5      142.53      136.01      7.37 o 
  -5   4   5      378.42      379.32      6.51 o 
  -4   4   5       88.52       80.01      2.85 o 
  -3   4   5       83.17       75.25      2.66 o 
  -2   4   5       46.98       47.69      2.44 o 
  -1   4   5      131.16      126.08      3.87 o 
   0   4   5       45.64       52.92      1.37 o 
   1   4   5     1497.30     1470.08     17.57 o 
   2   4   5       46.04       49.24      1.89 o 
   3   4   5        5.39        3.08      1.66 o 
   4   4   5       22.34       23.22      1.84 o 
   5   4   5       48.72       56.92      3.41 o 
   6   4   5     2898.83     2806.66     51.42 o 
   7   4   5       19.77       17.19      2.83 o 
   8   4   5       20.23       22.01      3.26 o 
   9   4   5        0.01       -0.32      3.16 o 
  -6   5   5      148.98      161.80      5.85 o 
  -5   5   5      121.20      121.40      4.22 o 
  -4   5   5       20.48       19.75      2.04 o 
  -3   5   5      333.11      343.44      5.06 o 
  -2   5   5       10.09       10.91      1.62 o 
  -1   5   5     1667.23     1665.82     41.10 o 
   0   5   5     1091.98     1085.76     11.22 o 
   1   5   5      394.14      392.71     14.80 o 
   2   5   5      173.07      198.22      2.39 o 
   3   5   5        4.20        6.63      1.89 o 
   4   5   5      719.58      695.82     18.71 o 
   5   5   5       47.13       35.60      4.51 o 
   6   5   5      141.03      150.31      5.65 o 
   7   5   5       29.19       40.20      4.19 o 
   8   5   5        0.27        0.51      2.26 o 
   9   5   5       29.93       34.84      5.59 o 
  -5   6   5      140.66      151.17      5.07 o 
  -4   6   5       19.81       22.93      2.23 o 
  -3   6   5       93.61       95.16      3.34 o 
  -2   6   5       16.89       15.69      1.70 o 
  -1   6   5       26.87       26.42      1.87 o 
   0   6   5      286.15      283.23      6.14 o 
   1   6   5      188.50      199.53      3.01 o 
   2   6   5      223.24      229.33      3.23 o 
   3   6   5        0.59       -0.12      1.17 o 
   4   6   5      192.49      182.84      5.92 o 
   5   6   5     3107.19     2988.15     73.18 o 
   6   6   5        6.52        5.64      2.76 o 
   7   6   5       17.41       17.02      2.83 o 
   8   6   5        3.72        3.72      4.58 o 
   9   6   5        0.22        0.17      2.59 o 
  -4   7   5       67.01       79.14      4.75 o 
  -3   7   5       32.88       32.46      2.23 o 
  -2   7   5       32.99       39.32      2.34 o 
  -1   7   5        1.64        1.29      1.24 o 
   0   7   5     1301.73     1181.89     18.00 o 
   1   7   5      106.87      102.85      2.50 o 
   2   7   5      197.14      198.37      3.21 o 
   3   7   5      121.65      129.67      4.29 o 
   4   7   5      226.90      240.20     10.54 o 
   5   7   5        0.05        2.37      2.37 o 
   6   7   5      262.79      268.10      9.24 o 
   7   7   5        9.02        7.95      2.59 o 
   8   7   5       63.07       67.64      4.51 o 
  -3   8   5       58.37       63.59      4.72 o 
  -2   8   5       28.67       25.51      2.76 o 
  -1   8   5        2.41        3.42      2.76 o 
   0   8   5      153.13      152.97      6.63 o 
   1   8   5       14.08       11.16      1.23 o 
   2   8   5        1.19        0.84      0.94 o 
   3   8   5      224.12      225.27      3.52 o 
   4   8   5      422.82      407.74      5.50 o 
   5   8   5        8.50       10.23      1.75 o 
   6   8   5        7.63        7.82      3.32 o 
   7   8   5       78.13       60.39      5.68 o 
   8   8   5        4.00        4.58      2.76 o 
  -2   9   5      131.79      139.91      7.21 o 
  -1   9   5      291.07      282.64      7.17 o 
   0   9   5        3.80        1.89      1.89 o 
   1   9   5       32.40       33.19      1.68 o 
   2   9   5        9.53        9.53      1.69 o 
   3   9   5        0.02        0.46      1.04 o 
   4   9   5        3.57        3.22      1.29 o 
   5   9   5      189.81      194.92      5.27 o 
   6   9   5       56.48       55.18      5.21 o 
   7   9   5      220.50      225.70     10.18 o 
   0  10   5        2.72        2.29      1.86 o 
   1  10   5        1.14        1.79      1.27 o 
   2  10   5       13.36       21.12      4.14 o 
   3  10   5        1.57        0.46      1.32 o 
   4  10   5      161.63      148.48      6.67 o 
   5  10   5       28.96       27.05      6.04 o 
   6  10   5        0.71       -2.08      2.16 o 
  -4  -9   6        1.12        4.74      4.03 o 
  -3  -9   6       46.52       47.13      9.95 o 
  -2  -9   6       13.27       12.08      4.50 o 
  -1  -9   6        4.34        3.08      3.79 o 
   0  -9   6        5.93        5.45      4.03 o 
   1  -9   6        1.60        5.92      4.50 o 
   2  -9   6        4.28        3.32      4.50 o 
  -6  -8   6        1.07        1.45      2.07 o 
  -5  -8   6       34.71       27.92      3.43 o 
  -4  -8   6       72.02       65.48      3.43 o 
  -3  -8   6      113.91      104.21     11.13 o 
  -2  -8   6       24.91       26.53      4.74 o 
  -1  -8   6       18.04       27.95      7.82 o 
   0  -8   6       48.31       46.42      5.21 o 
   1  -8   6       17.24       19.18      4.74 o 
   2  -8   6       45.79       47.37      6.16 o 
   3  -8   6       34.28       36.64      4.34 o 
  -7  -7   6        5.14        6.53      2.42 o 
  -6  -7   6       34.84       37.04      2.76 o 
  -5  -7   6        0.35       -0.59      1.34 o 
  -4  -7   6      147.10      155.68      3.68 o 
  -3  -7   6       35.46       37.04      1.13 o 
  -2  -7   6       11.45       12.32      3.32 o 
  -1  -7   6       34.12       36.95      4.26 o 
   0  -7   6       46.51       44.76      4.74 o 
   1  -7   6        3.27        6.63      3.55 o 
   2  -7   6      615.26      612.81     12.47 o 
   3  -7   6       82.36       80.33      5.60 o 
   4  -7   6        1.88        2.13      3.79 o 
  -7  -6   6       10.65       11.22      3.29 o 
  -6  -6   6        1.08        1.89      1.75 o 
  -5  -6   6       14.44       15.41      1.92 o 
  -4  -6   6      101.83       95.09      2.51 o 
  -3  -6   6     2362.71     2355.92     34.50 o 
  -2  -6   6      270.02      255.89      4.21 o 
  -1  -6   6       29.39       35.76      3.79 o 
   0  -6   6       10.47        7.82      2.84 o 
   1  -6   6       50.60       49.02      4.50 o 
   2  -6   6      158.49      159.72      9.59 o 
   3  -6   6       73.02       71.21     10.18 o 
   4  -6   6        3.33        3.38      1.18 o 
   5  -6   6       34.87       35.53      5.45 o 
  -7  -5   6        1.00        0.43      2.09 o 
  -6  -5   6        9.79        6.64      2.09 o 
  -5  -5   6       78.35       67.48      2.76 o 
  -4  -5   6        9.22        9.09      1.69 o 
  -3  -5   6      486.49      469.14      5.94 o 
  -2  -5   6        3.53        2.99      0.79 o 
  -1  -5   6       59.87       64.29      2.37 o 
   0  -5   6        0.64        1.66      2.13 o 
   1  -5   6      875.02      857.82     18.71 o 
   2  -5   6      747.73      697.50     12.43 o 
   3  -5   6      157.82      148.64      3.79 o 
   4  -5   6       82.62       76.89      1.97 o 
   5  -5   6       41.35       46.01      2.02 o 
   6  -5   6        3.77        3.63      1.79 o 
  -8  -4   6        0.28        1.56      3.26 o 
  -7  -4   6       53.79       54.38      4.01 o 
  -6  -4   6       22.12       21.82      2.66 o 
  -5  -4   6       22.45       26.95      4.86 o 
  -4  -4   6     2649.58     2585.56     41.53 o 
  -3  -4   6       12.93       11.14      4.26 o 
  -2  -4   6       95.26      100.36      2.04 o 
  -1  -4   6        0.68        1.08      0.47 o 
   0  -4   6      124.60      124.10      4.26 o 
   1  -4   6        6.42        6.00      2.61 o 
   2  -4   6       69.41       64.69      1.39 o 
   3  -4   6      205.18      181.46      2.16 o 
   4  -4   6      523.00      534.39      5.78 o 
   5  -4   6       84.01       89.69      2.23 o 
   6  -4   6      286.14      286.42      5.11 o 
   7  -4   6      330.33      337.02      7.93 o 
  -8  -3   6       18.09       19.64      3.84 o 
  -7  -3   6       19.72       16.61      5.43 o 
  -6  -3   6       37.50       32.76      3.09 o 
  -5  -3   6        0.94        1.57      1.75 o 
  -4  -3   6      182.46      182.14      4.50 o 
  -3  -3   6       78.39       78.96      2.68 o 
  -2  -3   6        8.07        9.09      1.08 o 
  -1  -3   6        1.00        1.29      0.91 o 
   0  -3   6      382.44      356.48      5.33 o 
   1  -3   6     6171.51     6651.44    124.09 o 
   2  -3   6     1696.03     1686.57     19.35 o 
   3  -3   6      445.65      433.43      3.88 o 
   4  -3   6       39.22       41.98      3.45 o 
   5  -3   6      119.87      119.56      3.56 o 
   6  -3   6       39.48       39.43      2.16 o 
   7  -3   6      473.08      476.12      8.55 o 
  -8  -2   6        1.32        0.56      2.76 o 
  -7  -2   6        0.30        0.74      2.33 o 
  -6  -2   6        2.91        2.43      2.26 o 
  -5  -2   6     1820.16     1724.59     27.85 o 
  -4  -2   6       46.51       52.68      2.56 o 
  -3  -2   6       67.95       70.62      2.33 o 
  -2  -2   6        2.77        3.74      1.89 o 
  -1  -2   6       30.74       35.29      1.00 o 
   0  -2   6      239.96      236.88      2.89 o 
   1  -2   6        9.41       10.19      0.51 o 
   2  -2   6     1626.12     1681.18     17.58 o 
   3  -2   6      302.40      318.92      4.65 o 
   4  -2   6       26.42       25.87      1.52 o 
   5  -2   6      125.85      142.75      2.74 o 
   6  -2   6       75.06       83.73      4.22 o 
   7  -2   6      643.05      628.41      9.36 o 
   8  -2   6      121.48      117.02      4.41 o 
  -8  -1   6        6.63        2.94      3.09 o 
  -7  -1   6      130.86      137.99      7.31 o 
  -6  -1   6       35.70       41.11      3.34 o 
  -5  -1   6      261.90      260.44      9.47 o 
  -4  -1   6      596.28      584.14      9.83 o 
  -3  -1   6       18.19       12.32      2.01 o 
  -2  -1   6      483.93      448.82      7.93 o 
  -1  -1   6      155.95      165.86      2.72 o 
   0  -1   6     3296.97     3237.37     47.10 o 
   1  -1   6     5228.26     5478.54     75.57 o 
   2  -1   6      507.23      538.03      6.80 o 
   3  -1   6        7.01        3.80      1.45 o 
   4  -1   6      325.28      327.58      4.61 o 
   5  -1   6      229.18      237.49      3.59 o 
   6  -1   6      216.06      218.57      4.64 o 
   7  -1   6       92.57       97.71      3.22 o 
   8  -1   6       11.19       11.55      2.65 o 
  -7   0   6       23.68       24.60      3.84 o 
  -6   0   6      104.17      101.47      7.34 o 
  -5   0   6      320.04      316.80      9.35 o 
  -4   0   6      670.53      612.65     13.85 o 
  -3   0   6       89.86       87.06      3.33 o 
  -2   0   6       73.02       80.50      3.43 o 
  -1   0   6       69.68       67.82      2.84 o 
   0   0   6       94.65      104.73      2.19 o 
   1   0   6     2119.75     2173.90     28.54 o 
   2   0   6      184.11      187.24      2.38 o 
   3   0   6      711.69      743.46      8.60 o 
   4   0   6       48.19       54.05      1.55 o 
   5   0   6      272.28      240.06      5.95 o 
   6   0   6     1581.82     1630.13     20.45 o 
   7   0   6      144.89      135.00      3.88 o 
   8   0   6       23.04       23.40      2.92 o 
  -7   1   6       37.11       37.29      4.80 o 
  -6   1   6      525.30      501.62     23.21 o 
  -5   1   6      171.51      164.02      6.05 o 
  -4   1   6       78.07       85.88      3.41 o 
  -3   1   6      166.98      151.26      3.60 o 
  -2   1   6       96.37       98.29      2.94 o 
  -1   1   6     2004.08     2076.45     31.31 o 
   0   1   6    10000.84    10925.98    240.14 o 
   1   1   6       26.64       22.39      0.65 o 
   2   1   6       94.40      125.07      2.96 o 
   3   1   6       66.80       80.14      1.35 o 
   4   1   6      115.49      108.85      5.06 o 
   5   1   6       34.52       36.65      5.23 o 
   6   1   6       45.64       41.22      2.36 o 
   7   1   6      102.47      103.93      4.51 o 
   8   1   6        0.00        2.19      1.86 o 
   9   1   6       20.60       23.97      3.39 o 
  -7   2   6        0.52       -0.39      3.16 o 
  -6   2   6      598.54      597.31     18.59 o 
  -5   2   6      755.81      735.65     19.42 o 
  -4   2   6      448.27      407.10      8.43 o 
  -3   2   6      168.41      157.95      4.74 o 
  -2   2   6      184.86      184.23      3.50 o 
  -1   2   6      138.18      153.43      3.43 o 
   0   2   6       59.57       60.75      1.84 o 
   1   2   6      143.62      148.02      3.55 o 
   2   2   6       77.83       66.12      3.67 o 
   3   2   6       88.07      115.81      3.55 o 
   4   2   6      257.57      257.05      4.38 o 
   5   2   6     4803.56     4511.32     83.72 o 
   6   2   6      773.60      703.65     12.32 o 
   7   2   6       48.63       50.05      3.41 o 
   8   2   6       21.55       23.41      4.02 o 
   9   2   6        8.14        7.63      2.49 o 
  -6   3   6       12.68       10.72      2.41 o 
  -5   3   6       68.76       79.69      4.18 o 
  -4   3   6      211.11      200.50      7.22 o 
  -3   3   6        2.17        1.92      1.58 o 
  -2   3   6       47.98       49.50      2.73 o 
  -1   3   6      263.33      259.36      3.03 o 
   0   3   6     5605.62     5751.21    198.75 o 
   1   3   6      443.50      446.20      7.82 o 
   2   3   6       74.60       95.02      2.61 o 
   3   3   6      425.71      443.83      8.53 o 
   4   3   6      146.33      138.23      3.91 o 
   5   3   6       15.52       12.79      2.58 o 
   6   3   6     1139.72     1107.68     19.35 o 
   7   3   6        4.98        4.27      2.26 o 
   8   3   6      247.32      264.85      7.27 o 
   9   3   6       59.07       58.40      6.87 o 
  -6   4   6      529.16      548.46      9.98 o 
  -5   4   6      110.96      110.90      4.03 o 
  -4   4   6      171.02      157.37      4.10 o 
  -3   4   6      143.12      140.91      3.03 o 
  -2   4   6      467.48      444.57      6.68 o 
  -1   4   6     1022.67     1023.15     10.83 o 
   0   4   6       31.90       34.89      0.97 o 
   1   4   6       80.10       89.52      3.08 o 
   2   4   6     1603.17     1683.71     28.82 o 
   3   4   6       90.68       87.63      5.68 o 
   4   4   6     2570.54     2578.66     57.31 o 
   5   4   6       66.16       57.74      2.83 o 
   6   4   6       44.97       40.06      4.12 o 
   7   4   6        8.22        7.85      2.50 o 
   8   4   6        4.27        2.87      2.59 o 
   9   4   6       34.87       28.09      5.20 o 
  -5   5   6        9.99       10.42      2.59 o 
  -4   5   6        1.00        2.08      2.77 o 
  -3   5   6       21.15       26.79      1.90 o 
  -2   5   6      820.95      808.00     11.13 o 
  -1   5   6     5505.30     5415.18     87.77 o 
   0   5   6        5.61        4.00      0.89 o 
   1   5   6      172.61      176.72      2.40 o 
   2   5   6        2.40        1.82      0.61 o 
   3   5   6       29.82       29.72      1.76 o 
   4   5   6      128.65      129.79      5.21 o 
   5   5   6      823.71      792.80     12.21 o 
   6   5   6       73.01       75.48      4.19 o 
   7   5   6      448.21      438.41     10.07 o 
   8   5   6       18.43       23.99      3.50 o 
   9   5   6      197.82      204.67     12.43 o 
  -5   6   6        0.42        1.33      1.96 o 
  -4   6   6       43.59       42.24      3.00 o 
  -3   6   6      292.98      290.26      9.79 o 
  -2   6   6      295.06      298.26      5.02 o 
  -1   6   6        0.32       -0.33      0.97 o 
   0   6   6       67.35       58.33      2.17 o 
   1   6   6      251.73      274.99     15.28 o 
   2   6   6      158.44      148.44      2.83 o 
   3   6   6      309.36      300.82      3.97 o 
   4   6   6      613.47      596.35     13.03 o 
   5   6   6      434.18      413.75     17.05 o 
   6   6   6      349.60      337.00     12.32 o 
   7   6   6       20.03       20.66      3.76 o 
   8   6   6        5.83        6.28      2.83 o 
   9   6   6        0.36        0.56      2.76 o 
  -4   7   6       13.44       15.31      2.55 o 
  -3   7   6      268.70      286.52      6.72 o 
  -2   7   6     1005.44      993.45     26.05 o 
  -1   7   6        3.19        2.68      1.33 o 
   0   7   6       62.89       65.04      2.22 o 
   1   7   6       86.78       84.44      5.45 o 
   2   7   6      244.29      237.98      3.41 o 
   3   7   6      499.35      489.24      6.24 o 
   4   7   6       10.91        9.68      1.27 o 
   5   7   6       47.77       54.00      7.11 o 
   6   7   6      400.29      391.25     11.84 o 
   7   7   6       10.71        8.21      3.16 o 
   8   7   6       38.65       41.64      4.01 o 
  -3   8   6       14.52        8.98      2.31 o 
  -2   8   6       36.08       39.26      2.67 o 
  -1   8   6      139.90      148.31      4.69 o 
   0   8   6        0.45        1.74      1.42 o 
   1   8   6      180.12      177.68      3.47 o 
   2   8   6       39.51       36.41      3.20 o 
   3   8   6      990.90      915.78     20.06 o 
   4   8   6     1207.40     1155.80     19.05 o 
   5   8   6       29.55       28.56      2.23 o 
   6   8   6       51.59       48.79      4.97 o 
   7   8   6        0.07       -0.24      5.45 o 
   8   8   6        5.37        3.79      4.26 o 
  -2   9   6        9.35        6.52      2.68 o 
  -1   9   6      192.72      196.50      9.24 o 
   0   9   6       52.71       49.50      3.79 o 
   1   9   6      240.29      227.55      5.91 o 
   2   9   6       67.94       61.73      2.27 o 
   3   9   6      107.59      107.49      3.52 o 
   4   9   6       43.81       49.16      2.84 o 
   5   9   6       15.23       14.24      2.01 o 
   6   9   6       27.86       40.50      4.74 o 
   7   9   6       63.54       49.97     10.18 o 
   0  10   6        4.14        3.39      1.75 o 
   1  10   6        3.34        1.92      1.79 o 
   2  10   6      178.10      181.43      5.75 o 
   3  10   6      113.25      116.09      2.89 o 
   4  10   6       62.14       56.85      6.39 o 
   5  10   6       11.24        8.96      2.26 o 
   6  10   6       53.91       46.95      9.59 o 
  -4  -9   7       10.54        9.00      7.82 o 
  -3  -9   7       29.59       24.63      9.00 o 
  -2  -9   7       23.22       32.45      5.45 o 
  -1  -9   7        4.79        8.05      4.26 o 
   0  -9   7       64.18       57.31      6.63 o 
   1  -9   7       74.34       88.58      8.05 o 
  -5  -8   7        6.85        8.03      1.58 o 
  -4  -8   7      738.74      653.57     54.12 o 
  -3  -8   7      284.78      277.10     17.05 o 
  -2  -8   7       88.52       83.13      6.39 o 
  -1  -8   7        0.15        1.42      5.68 o 
   0  -8   7       16.75       17.05      4.50 o 
   1  -8   7       30.01       30.31      9.47 o 
   2  -8   7       77.70       80.29      7.58 o 
   3  -8   7       31.07       37.28      4.51 o 
  -6  -7   7       20.49       21.12      2.89 o 
  -5  -7   7       17.05       13.84      1.84 o 
  -4  -7   7        2.08        0.54      1.78 o 
  -3  -7   7      117.33      131.05      2.90 o 
  -2  -7   7        7.30       10.42      3.55 o 
  -1  -7   7        1.95        6.63      5.68 o 
   0  -7   7      173.31      180.94      8.05 o 
   1  -7   7       50.25       50.45      5.45 o 
   2  -7   7      823.72      849.05     23.45 o 
   3  -7   7      332.38      326.51     10.30 o 
   4  -7   7        3.99        4.50      4.03 o 
  -7  -6   7       17.97       16.75      2.93 o 
  -6  -6   7       61.55       63.52      4.03 o 
  -5  -6   7      150.54      146.91      4.26 o 
  -4  -6   7       10.49       10.09      1.79 o 
  -3  -6   7       79.96       86.38      3.20 o 
  -2  -6   7       14.09       15.20      0.80 o 
  -1  -6   7      128.79      131.21      5.92 o 
   0  -6   7        0.08       -0.95      4.50 o 
   1  -6   7       17.67       18.00      6.39 o 
   2  -6   7      327.34      348.52      9.83 o 
   3  -6   7      104.24      109.83      4.68 o 
   4  -6   7        7.55        8.29      3.79 o 
   5  -6   7       10.64       12.79      4.74 o 
  -7  -5   7        9.91       11.23      2.76 o 
  -6  -5   7        0.74        1.58      2.31 o 
  -5  -5   7       98.19      109.07      3.43 o 
  -4  -5   7        1.54        3.08      1.34 o 
  -3  -5   7       24.86       26.80      1.42 o 
  -2  -5   7      154.71      166.05      2.27 o 
  -1  -5   7       85.00       84.16      4.03 o 
   0  -5   7      129.72      108.00      5.21 o 
   1  -5   7     1616.48     1628.72     36.47 o 
   2  -5   7      700.20      671.76     13.85 o 
   3  -5   7        1.15        0.78      0.67 o 
   4  -5   7      192.57      189.35      2.82 o 
   5  -5   7       26.39       32.68      2.54 o 
   6  -5   7       58.00       63.36      4.77 o 
  -7  -4   7       13.67       13.39      3.00 o 
  -6  -4   7       60.29       62.57      4.35 o 
  -5  -4   7       41.92       46.16      2.66 o 
  -4  -4   7      355.30      355.46      6.02 o 
  -3  -4   7      104.97       96.46      3.91 o 
  -2  -4   7       27.70       25.39      1.27 o 
  -1  -4   7       28.31       30.27      0.84 o 
   0  -4   7       69.04       58.02      2.72 o 
   1  -4   7      480.18      468.70     10.42 o 
   2  -4   7       60.83       56.53      2.32 o 
   3  -4   7      496.02      474.49      9.91 o 
   4  -4   7       57.62       66.23      1.44 o 
   5  -4   7      167.70      173.54      3.55 o 
   6  -4   7      907.77      898.72     11.82 o 
   7  -4   7      268.79      274.10      5.30 o 
  -7  -3   7       23.63       22.25      3.34 o 
  -6  -3   7      251.64      263.11      7.74 o 
  -5  -3   7        0.03        1.44      1.75 o 
  -4  -3   7      257.62      257.63      5.96 o 
  -3  -3   7      203.08      213.28      3.74 o 
  -2  -3   7      401.24      401.65      4.92 o 
  -1  -3   7       46.91       49.89      1.27 o 
   0  -3   7     1048.50     1003.42     12.10 o 
   1  -3   7      399.52      407.24      3.43 o 
   2  -3   7       19.68       22.15      0.79 o 
   3  -3   7        4.16        3.90      0.95 o 
   4  -3   7       53.34       53.10      1.54 o 
   5  -3   7        1.12        1.24      1.25 o 
   6  -3   7        1.39        2.72      1.35 o 
   7  -3   7      391.70      384.44      9.50 o 
  -7  -2   7       12.94       14.19      5.59 o 
  -6  -2   7      194.75      191.45      7.05 o 
  -5  -2   7     1270.77     1202.68     22.00 o 
  -4  -2   7       49.51       52.43      3.08 o 
  -3  -2   7      105.54      110.32      4.58 o 
  -2  -2   7      294.27      287.83      4.38 o 
  -1  -2   7       29.47       28.26      1.42 o 
   0  -2   7      270.71      274.57      2.75 o 
   1  -2   7       18.20       16.57      0.73 o 
   2  -2   7        0.60        2.24      0.71 o 
   3  -2   7      300.55      301.79      3.12 o 
   4  -2   7      143.02      145.12      3.73 o 
   5  -2   7      440.22      457.08      7.71 o 
   6  -2   7      120.25      115.29      3.23 o 
   7  -2   7        6.05        8.24      2.70 o 
   8  -2   7        0.81        0.76      1.89 o 
  -7  -1   7       94.58       96.93      6.39 o 
  -6  -1   7       12.09       12.98      2.83 o 
  -5  -1   7      178.61      180.47      5.09 o 
  -4  -1   7        9.66        9.91      1.99 o 
  -3  -1   7      312.23      315.09      5.18 o 
  -2  -1   7        0.50        0.95      1.27 o 
  -1  -1   7     1217.12     1254.76     16.25 o 
   0  -1   7     2267.83     2183.62     29.42 o 
   1  -1   7      557.28      545.77      5.93 o 
   2  -1   7      288.88      317.83      3.72 o 
   3  -1   7       18.02       14.97      0.84 o 
   4  -1   7       17.08       19.45      1.52 o 
   5  -1   7      292.29      266.37      5.45 o 
   6  -1   7      620.92      624.21      8.05 o 
   7  -1   7        9.63       10.41      2.14 o 
   8  -1   7      193.96      203.39      4.95 o 
  -7   0   7      185.71      195.05     11.59 o 
  -6   0   7     1041.63      989.23     38.13 o 
  -5   0   7      208.67      202.73      8.05 o 
  -4   0   7      144.19      145.47      4.15 o 
  -3   0   7      831.71      853.29     15.21 o 
  -2   0   7      444.66      447.46     12.20 o 
  -1   0   7      968.75      915.08     11.30 o 
   0   0   7       10.72       12.25      1.42 o 
   1   0   7      487.52      497.41      9.35 o 
   2   0   7       62.30       84.29      1.59 o 
   3   0   7      132.37      144.74      2.33 o 
   4   0   7     1884.51     1847.13     20.96 o 
   5   0   7      404.05      342.57      5.05 o 
   6   0   7       61.07       60.84      2.44 o 
   7   0   7        4.81        3.70      1.63 o 
   8   0   7       79.91       78.08      3.41 o 
  -7   1   7       16.33       14.93      3.67 o 
  -6   1   7        0.98        0.86      2.59 o 
  -5   1   7        5.26        5.18      2.33 o 
  -4   1   7       61.73       61.14      5.33 o 
  -3   1   7       37.65       38.00      2.33 o 
  -2   1   7        8.42        9.06      1.42 o 
  -1   1   7     7606.41     7966.42    159.43 o 
   0   1   7     1409.25     1471.81     18.76 o 
   1   1   7      339.43      364.89      3.79 o 
   2   1   7      571.23      575.97      6.30 o 
   3   1   7      109.59      117.71      1.93 o 
   4   1   7     1244.57     1258.70     13.93 o 
   5   1   7     1033.65     1021.89     11.73 o 
   6   1   7       56.49       59.60      2.51 o 
   7   1   7      315.11      331.88      5.53 o 
   8   1   7        0.81       -0.34      1.64 o 
   9   1   7       24.30       22.82      3.22 o 
  -7   2   7      230.02      229.39      9.00 o 
  -6   2   7      240.37      248.83     10.18 o 
  -5   2   7        6.58        3.24      2.39 o 
  -4   2   7        7.01        6.29      2.09 o 
  -3   2   7       15.78       17.85      2.52 o 
  -2   2   7     1102.51     1071.21     16.16 o 
  -1   2   7        0.65        1.13      1.08 o 
   0   2   7     1505.12     1459.72     24.75 o 
   1   2   7      137.18      135.71      3.55 o 
   2   2   7       51.00       37.69      2.72 o 
   3   2   7      169.00      165.00      4.14 o 
   4   2   7        7.57        7.55      0.97 o 
   5   2   7     2994.16     2906.18     64.42 o 
   6   2   7       48.65       43.84      3.55 o 
   7   2   7       25.07       19.56      2.27 o 
   8   2   7        4.57        1.77      1.98 o 
   9   2   7        0.20        2.25      2.50 o 
  -6   3   7       56.89       66.25      4.05 o 
  -5   3   7        0.04        1.06      2.52 o 
  -4   3   7      429.50      432.02      8.28 o 
  -3   3   7       35.18       37.64      2.59 o 
  -2   3   7     2997.82     2979.32     48.56 o 
  -1   3   7     2324.18     2273.13     33.66 o 
   0   3   7     1047.58     1099.93     31.72 o 
   1   3   7      155.46      166.73      4.26 o 
   2   3   7       12.77        9.24      1.66 o 
   3   3   7      739.85      720.69     13.50 o 
   4   3   7       88.92       95.92      4.26 o 
   5   3   7      227.85      225.84      6.04 o 
   6   3   7        1.85       -0.61      2.19 o 
   7   3   7       14.89       19.06      2.76 o 
   8   3   7       70.34       67.46      4.34 o 
   9   3   7      627.41      656.28     15.64 o 
  -6   4   7       97.10       98.54      5.03 o 
  -5   4   7        9.96       12.26      2.88 o 
  -4   4   7       13.25       14.76      1.94 o 
  -3   4   7      149.41      147.29      4.30 o 
  -2   4   7        6.10        7.29      1.64 o 
  -1   4   7      671.99      658.02      7.79 o 
   0   4   7       34.38       33.21      1.05 o 
   1   4   7      538.55      546.62     10.18 o 
   2   4   7       66.36       66.79      3.08 o 
   3   4   7      854.69      821.58     15.87 o 
   4   4   7     4400.26     4380.03    109.65 o 
   5   4   7        9.87        9.70      2.33 o 
   6   4   7      115.10      104.86      5.57 o 
   7   4   7        4.54        4.22      2.94 o 
   8   4   7        0.14        0.62      2.33 o 
   9   4   7        4.74        4.89      4.14 o 
  -5   5   7      194.58      192.08      5.68 o 
  -4   5   7       30.72       30.39      2.40 o 
  -3   5   7      190.70      197.82      7.57 o 
  -2   5   7       31.00       28.30      2.17 o 
  -1   5   7     1424.96     1375.60     28.12 o 
   0   5   7      102.75      107.94      2.22 o 
   1   5   7      576.42      618.38     15.63 o 
   2   5   7      186.74      187.54      4.03 o 
   3   5   7      682.62      690.59      7.84 o 
   4   5   7      229.40      220.97      6.63 o 
   5   5   7       48.59       47.37      4.26 o 
   6   5   7        2.36        2.73      1.99 o 
   7   5   7       91.61       89.08      5.33 o 
   8   5   7       21.14       19.62      3.50 o 
   9   5   7      373.48      372.52     20.96 o 
  -4   6   7       76.31       78.22      4.31 o 
  -3   6   7       27.21       29.26      2.54 o 
  -2   6   7       34.77       34.70      2.13 o 
  -1   6   7       33.11       35.96      2.03 o 
   0   6   7      335.35      318.75      5.06 o 
   1   6   7        5.81        6.87      2.13 o 
   2   6   7      641.49      641.92      7.68 o 
   3   6   7     1741.32     1711.13     21.09 o 
   4   6   7        8.88        8.86      1.09 o 
   5   6   7       42.30       36.47      4.03 o 
   6   6   7       10.52        9.47      6.16 o 
   7   6   7        0.83       -1.33      2.16 o 
   8   6   7      122.60      126.83      9.34 o 
   9   6   7        7.93        6.79      3.34 o 
  -4   7   7        3.59        5.44      2.04 o 
  -3   7   7      190.51      220.88      7.50 o 
  -2   7   7      668.74      671.82     13.27 o 
  -1   7   7       36.32       33.31      1.98 o 
   0   7   7      229.18      250.04      4.27 o 
   1   7   7       23.65       20.84      2.84 o 
   2   7   7      109.50      114.66      2.53 o 
   3   7   7       17.94       20.30      1.27 o 
   4   7   7      526.55      521.29     10.11 o 
   5   7   7       67.33       61.10      4.74 o 
   6   7   7      705.72      669.06     24.63 o 
   7   7   7       14.24       13.50      4.26 o 
   8   7   7      203.47      210.33      7.18 o 
  -3   8   7        8.76       10.23      2.14 o 
  -2   8   7        7.67        8.38      2.01 o 
  -1   8   7       31.14       22.94      2.84 o 
   0   8   7       52.54       50.10      4.50 o 
   1   8   7       66.20       76.97      4.26 o 
   2   8   7        3.10        3.06      1.08 o 
   3   8   7      184.11      157.88     16.93 o 
   4   8   7      102.15      104.06      2.38 o 
   5   8   7        7.72        9.72      3.08 o 
   6   8   7      123.14      117.94     11.37 o 
   7   8   7       75.20       91.89      6.87 o 
   8   8   7        1.40        3.08      4.03 o 
  -1   9   7        2.22        2.98      2.36 o 
   0   9   7       64.54       62.52      4.26 o 
   1   9   7       22.27       18.35      2.18 o 
   2   9   7        0.14        0.47      1.13 o 
   3   9   7      135.85      138.43      2.87 o 
   4   9   7       10.43        9.79      1.82 o 
   5   9   7       48.86       49.61      2.12 o 
   6   9   7       81.64       75.94      4.03 o 
   7   9   7       99.53      126.71      8.05 o 
   0  10   7        1.64        6.39      2.84 o 
   1  10   7       10.77       12.77      2.18 o 
   2  10   7       37.45       38.57      2.05 o 
   3  10   7       18.80       22.17      3.38 o 
   4  10   7       52.95       54.47      2.21 o 
   5  10   7        4.68        0.25      3.17 o 
   6  10   7        2.02        2.91      2.33 o 
  -3  -9   8        0.35       -2.84      4.03 o 
  -2  -9   8        6.75        2.37      4.03 o 
  -1  -9   8       23.67       20.84      5.45 o 
   0  -9   8        1.06        4.74      4.50 o 
  -5  -8   8       51.09       41.92      5.68 o 
  -4  -8   8      310.72      336.31     20.37 o 
  -3  -8   8       95.83       92.84      7.11 o 
  -2  -8   8        0.16        1.42      3.55 o 
  -1  -8   8        9.95        4.97      3.79 o 
   0  -8   8       55.13       63.00      6.16 o 
   1  -8   8       56.58       53.05     10.89 o 
   2  -8   8       80.96       83.84      7.58 o 
   3  -8   8        1.03        1.18      7.34 o 
  -6  -7   8       39.11       45.29      3.20 o 
  -5  -7   8        0.04        0.32      1.48 o 
  -4  -7   8      154.20      156.91      4.50 o 
  -3  -7   8        0.01       -0.24      0.81 o 
  -2  -7   8        0.51        3.32      3.32 o 
  -1  -7   8       40.10       26.76      7.58 o 
   0  -7   8      348.89      353.59     12.08 o 
   1  -7   8      120.81      126.23      7.58 o 
   2  -7   8       34.19       27.95      9.24 o 
   3  -7   8        1.55        0.07      2.42 o 
   4  -7   8        0.17        1.66      3.79 o 
  -6  -6   8        0.55        0.98      3.26 o 
  -5  -6   8      588.13      598.53     11.29 o 
  -4  -6   8       33.81       32.38      4.14 o 
  -3  -6   8       61.94       62.10      3.20 o 
  -2  -6   8        3.07        1.76      1.42 o 
  -1  -6   8       71.24       66.55      4.74 o 
   0  -6   8      108.46      119.60      9.95 o 
   1  -6   8       87.83       74.13      5.45 o 
   2  -6   8       16.08       14.68      4.03 o 
   3  -6   8      136.96      138.95      5.18 o 
   4  -6   8      186.05      172.67     12.55 o 
   5  -6   8      247.99      248.68     11.13 o 
  -7  -5   8       14.08        9.82      3.59 o 
  -6  -5   8        3.06        2.86      2.62 o 
  -5  -5   8       32.70       37.07      3.20 o 
  -4  -5   8       50.75       56.50      4.86 o 
  -3  -5   8       90.36       88.45      4.03 o 
  -2  -5   8       26.45       24.83      1.27 o 
  -1  -5   8       84.76       67.44      5.09 o 
   0  -5   8     1727.55     1708.29     38.37 o 
   1  -5   8      916.93      922.47     21.08 o 
   2  -5   8       45.12       51.87      3.09 o 
   3  -5   8       19.02       11.72      3.55 o 
   4  -5   8       58.59       49.03      2.12 o 
   5  -5   8       57.03       54.90      4.03 o 
   6  -5   8      398.01      403.09     22.74 o 
  -7  -4   8        0.71        0.06      2.26 o 
  -6  -4   8      514.48      509.13     10.44 o 
  -5  -4   8       13.14       13.33      2.52 o 
  -4  -4   8        1.63        1.24      1.42 o 
  -3  -4   8       25.00       22.68      2.49 o 
  -2  -4   8        0.62       -0.40      0.87 o 
  -1  -4   8      604.80      587.32      5.98 o 
   0  -4   8        1.21        1.07      0.39 o 
   1  -4   8      378.44      393.38      9.47 o 
   2  -4   8       17.58       15.76      0.50 o 
   3  -4   8       16.87       15.49      1.86 o 
   4  -4   8      101.00      104.75      3.37 o 
   5  -4   8       19.75       23.20      2.01 o 
   6  -4   8      218.85      214.73      4.65 o 
   7  -4   8       57.29       63.47      7.58 o 
  -7  -3   8        1.81        3.98      2.76 o 
  -6  -3   8       54.31       51.62      3.67 o 
  -5  -3   8       46.26       41.52      3.79 o 
  -4  -3   8      131.72      129.30      4.14 o 
  -3  -3   8        3.42        5.05      1.69 o 
  -2  -3   8      414.18      397.71      5.18 o 
  -1  -3   8     1344.03     1283.60     27.47 o 
   0  -3   8     1975.94     1945.63     26.00 o 
   1  -3   8      299.87      314.41      2.82 o 
   2  -3   8        2.75        5.29      0.77 o 
   3  -3   8      345.54      357.28      5.33 o 
   4  -3   8      334.24      337.63      4.71 o 
   5  -3   8      139.97      134.47      2.64 o 
   6  -3   8       77.20       76.99      3.29 o 
   7  -3   8       50.10       48.93      2.86 o 
  -7  -2   8      134.66      136.00      6.17 o 
  -6  -2   8       91.67       90.28      5.23 o 
  -5  -2   8      323.56      312.28      8.10 o 
  -4  -2   8       33.60       39.55      7.34 o 
  -3  -2   8      111.23      108.24      3.00 o 
  -2  -2   8      559.97      553.48      8.43 o 
  -1  -2   8      105.34      105.10      2.25 o 
   0  -2   8     1386.19     1385.61     19.34 o 
   1  -2   8       88.59       85.17      1.21 o 
   2  -2   8      947.10     1012.05     18.51 o 
   3  -2   8      258.07      277.27      3.86 o 
   4  -2   8      121.59      103.23      2.18 o 
   5  -2   8     1177.97     1194.28     16.65 o 
   6  -2   8      195.31      189.62      3.60 o 
   7  -2   8        4.04        3.87      2.21 o 
   8  -2   8        2.36        5.47      2.71 o 
  -7  -1   8      173.74      178.60     14.33 o 
  -6  -1   8       42.48       42.70      4.73 o 
  -5  -1   8       62.26       64.22      3.57 o 
  -4  -1   8       46.25       41.47      3.32 o 
  -3  -1   8        4.54        6.22      1.58 o 
  -2  -1   8      696.96      686.13      9.21 o 
  -1  -1   8     5860.69     6188.38    114.13 o 
   0  -1   8      232.71      245.22      2.87 o 
   1  -1   8       58.40       48.18      1.25 o 
   2  -1   8        2.82        2.91      0.66 o 
   3  -1   8      129.86      133.55      2.26 o 
   4  -1   8       21.40       22.68      3.34 o 
   5  -1   8      207.77      223.85      4.38 o 
   6  -1   8       28.32       26.47      1.87 o 
   7  -1   8        0.02        0.45      1.95 o 
   8  -1   8        0.01       -1.29      2.36 o 
  -7   0   8      155.11      142.16     12.91 o 
  -6   0   8      509.57      499.51     14.57 o 
  -5   0   8      102.15       88.01      5.68 o 
  -4   0   8      136.68      138.15      5.17 o 
  -3   0   8       18.33       15.20      1.99 o 
  -2   0   8       95.63       98.92      3.29 o 
  -1   0   8      349.24      340.39      4.77 o 
   0   0   8        9.26        7.58      1.00 o 
   1   0   8       43.65       32.23      1.71 o 
   2   0   8       82.80       73.51      2.50 o 
   3   0   8      179.45      170.16      4.74 o 
   4   0   8     5679.65     5555.50     84.05 o 
   5   0   8     1096.54     1020.93     12.41 o 
   6   0   8       45.40       49.20      2.13 o 
   7   0   8        4.15        5.41      1.89 o 
   8   0   8        7.33        6.55      2.37 o 
  -7   1   8        5.24        2.57      3.00 o 
  -6   1   8       38.25       42.58      4.08 o 
  -5   1   8      114.16      110.13      4.65 o 
  -4   1   8       78.72       73.86      3.41 o 
  -3   1   8       28.83       32.28      3.67 o 
  -2   1   8      585.38      571.55      8.20 o 
  -1   1   8     3555.17     3552.29     56.60 o 
   0   1   8      109.99      111.65      2.80 o 
   1   1   8       47.56       62.84      3.79 o 
   2   1   8      219.38      220.73      3.04 o 
   3   1   8      114.34      115.96      2.13 o 
   4   1   8      102.54      100.77      3.00 o 
   5   1   8     1268.42     1226.59     14.10 o 
   6   1   8        4.36        2.93      1.37 o 
   7   1   8      198.25      212.60      5.45 o 
   8   1   8      394.75      397.01      8.28 o 
   9   1   8       30.86       28.75      2.94 o 
  -6   2   8       13.92       14.66      3.34 o 
  -5   2   8       41.27       38.30      6.00 o 
  -4   2   8       23.70       20.41      2.66 o 
  -3   2   8      498.77      463.46      9.56 o 
  -2   2   8       30.21       27.84      2.80 o 
  -1   2   8      109.07      116.41      2.85 o 
   0   2   8      139.40      157.38      3.01 o 
   1   2   8     1172.79     1096.45     85.62 o 
   2   2   8       71.39       81.71      4.74 o 
   3   2   8     5547.65     6006.14    141.98 o 
   4   2   8      150.78      144.74      4.62 o 
   5   2   8       84.75       81.58      4.16 o 
   6   2   8       16.20       12.35      1.84 o 
   7   2   8       53.49       48.68      3.30 o 
   8   2   8       84.79       81.55      5.23 o 
   9   2   8       94.61       97.59      4.28 o 
  -6   3   8        1.48        0.72      2.08 o 
  -5   3   8        0.00        0.35      2.16 o 
  -4   3   8        1.85        2.36      2.62 o 
  -3   3   8      149.05      139.74      4.18 o 
  -2   3   8     6153.39     5981.51    117.39 o 
  -1   3   8        0.01       -0.06      1.25 o 
   0   3   8       69.95       77.86      3.25 o 
   1   3   8      204.05      179.05      4.74 o 
   2   3   8       65.33       55.89      2.84 o 
   3   3   8      514.44      556.16     18.83 o 
   4   3   8     1997.31     2076.44     28.79 o 
   5   3   8      201.23      196.66      6.51 o 
   6   3   8      572.06      531.71     17.05 o 
   7   3   8       31.68       32.20      4.97 o 
   8   3   8      378.17      384.66      7.68 o 
   9   3   8     1091.94     1097.02     22.72 o 
  -5   4   8      118.95      120.59      4.69 o 
  -4   4   8      199.96      181.59      5.74 o 
  -3   4   8      204.22      214.00      5.05 o 
  -2   4   8       13.23       14.83      1.49 o 
  -1   4   8      114.72      113.20      2.17 o 
   0   4   8      292.71      298.84      4.36 o 
   1   4   8       99.99      103.73      3.79 o 
   2   4   8      548.41      508.01     10.18 o 
   3   4   8      163.40      210.54      7.87 o 
   4   4   8     1104.80     1120.70     23.68 o 
   5   4   8      552.85      540.46     13.03 o 
   6   4   8       94.30       95.77      3.74 o 
   7   4   8       43.34       45.52      3.91 o 
   8   4   8       20.34       21.19      3.34 o 
   9   4   8      291.28      291.24     11.84 o 
  -5   5   8        3.35        6.75      2.51 o 
  -4   5   8      302.10      323.59      6.11 o 
  -3   5   8     1026.96     1039.15     15.32 o 
  -2   5   8       16.88       21.27      3.00 o 
  -1   5   8       31.20       30.43      2.20 o 
   0   5   8       75.73       79.68      1.58 o 
   1   5   8      127.59      139.50      4.74 o 
   2   5   8      884.22      861.84     21.79 o 
   3   5   8      108.49      106.43      4.00 o 
   4   5   8       23.25        8.76      4.74 o 
   5   5   8      629.47      637.09     21.55 o 
   6   5   8       94.45       88.58      5.68 o 
   7   5   8       94.62       96.52      7.70 o 
   8   5   8      435.91      443.78     16.58 o 
   9   5   8       78.89       83.65      6.90 o 
  -4   6   8       28.97       28.03      2.61 o 
  -3   6   8       40.99       45.21      2.79 o 
  -2   6   8       43.09       46.66      2.68 o 
  -1   6   8       21.36       20.11      1.91 o 
   0   6   8      118.65      125.00      2.47 o 
   1   6   8       25.90       22.74      4.74 o 
   2   6   8     1258.61     1129.94     23.45 o 
   3   6   8     2395.26     2323.56     45.82 o 
   4   6   8        1.26        1.61      1.14 o 
   5   6   8       79.18       80.29      4.97 o 
   6   6   8        9.18        7.82      3.55 o 
   7   6   8       45.27       39.55      9.24 o 
   8   6   8       43.82       44.87      4.42 o 
  -3   7   8        4.73        6.18      1.88 o 
  -2   7   8      185.19      205.96      7.61 o 
  -1   7   8        0.52        1.06      1.18 o 
   0   7   8      150.55      144.77      3.01 o 
   1   7   8      400.88      377.99      9.47 o 
   2   7   8       31.49       35.89      3.55 o 
   3   7   8      113.94      114.22      1.86 o 
   4   7   8        9.23       10.63      1.51 o 
   5   7   8      120.66      129.00      3.43 o 
   6   7   8      144.13      149.44      7.58 o 
   7   7   8       15.57       15.87      4.50 o 
   8   7   8      199.27      209.84     11.13 o 
  -2   8   8        6.26        5.48      1.93 o 
  -1   8   8       20.96       23.26      2.72 o 
   0   8   8       96.49       91.40      6.63 o 
   1   8   8      188.22      187.10      6.63 o 
   2   8   8      582.95      597.86     10.05 o 
   3   8   8      298.96      280.37      7.02 o 
   4   8   8        3.08        3.12      1.35 o 
   5   8   8      129.84      125.49      3.59 o 
   6   8   8       46.21       47.52      3.08 o 
   7   8   8       26.99       24.63      5.21 o 
   8   8   8        8.85        4.26      4.50 o 
  -1   9   8       98.98       90.81      5.33 o 
   0   9   8       74.88       71.52      4.97 o 
   1   9   8      113.98      117.94      5.45 o 
   2   9   8        0.22        1.96      1.75 o 
   3   9   8       53.15       56.68      4.04 o 
   4   9   8        0.01       -0.28      0.98 o 
   5   9   8       63.98       66.05      2.90 o 
   6   9   8       68.23       67.02      2.89 o 
   7   9   8      116.05      126.00     13.97 o 
   1  10   8      195.53      195.20      5.36 o 
   2  10   8       29.83       23.48      2.59 o 
   3  10   8        0.10        0.12      1.67 o 
   4  10   8        4.54        3.69      2.76 o 
   5  10   8       44.64       45.68      4.03 o 
  -2  -9   9        1.33       -3.08      4.26 o 
  -1  -9   9       62.54       71.52      7.34 o 
  -4  -8   9        5.94        4.74      4.26 o 
  -3  -8   9        2.33        1.18      3.79 o 
  -2  -8   9       20.83       20.60      4.97 o 
  -1  -8   9        2.00        4.97      4.03 o 
   0  -8   9       15.83       18.47      4.97 o 
   1  -8   9      154.14      159.63      9.24 o 
   2  -8   9        0.02        1.89      4.26 o 
  -5  -7   9        0.02        1.07      1.83 o 
  -4  -7   9        3.13        3.22      2.16 o 
  -3  -7   9       55.63       54.30      3.67 o 
  -2  -7   9       65.61       73.18      5.92 o 
  -1  -7   9      131.81      141.39     12.32 o 
   0  -7   9      480.93      500.20     15.39 o 
   1  -7   9      207.57      190.89      9.00 o 
   2  -7   9       22.05       18.71      4.74 o 
   3  -7   9       13.98       13.50      4.74 o 
   4  -7   9        0.89        1.12      3.41 o 
  -6  -6   9       10.49        7.75      5.09 o 
  -5  -6   9       59.68       69.97      3.09 o 
  -4  -6   9        8.94       12.21      2.13 o 
  -3  -6   9       19.10       21.86      1.97 o 
  -2  -6   9        1.20        0.94      0.59 o 
  -1  -6   9       15.97       18.95      3.79 o 
   0  -6   9      450.25      447.62     12.55 o 
   1  -6   9        3.57        5.92      3.32 o 
   2  -6   9       79.70       89.29      6.16 o 
   3  -6   9      112.20      114.41      5.02 o 
   4  -6   9       12.14       16.64      3.34 o 
   5  -6   9      266.51      266.91     12.32 o 
  -6  -5   9        1.02        1.87      2.58 o 
  -5  -5   9       72.07       79.26     13.97 o 
  -4  -5   9       75.12       71.87      3.19 o 
  -3  -5   9       11.26       11.23      1.30 o 
  -2  -5   9       28.09       28.59      1.04 o 
  -1  -5   9      526.50      512.15     13.14 o 
   0  -5   9       16.63       18.95      3.55 o 
   1  -5   9        0.01        1.42      2.61 o 
   2  -5   9        0.30        0.47      4.50 o 
   3  -5   9        0.32       -0.16      2.10 o 
   4  -5   9       26.88       27.69      3.24 o 
   5  -5   9       42.58       30.08      8.29 o 
   6  -5   9       96.18       96.87      7.82 o 
  -7  -4   9       44.93       34.65      6.58 o 
  -6  -4   9      466.25      456.74     15.99 o 
  -5  -4   9       16.56       17.84      2.33 o 
  -4  -4   9        7.48        5.68      1.91 o 
  -3  -4   9       25.06       19.97      1.58 o 
  -2  -4   9      148.33      146.32      2.59 o 
  -1  -4   9      160.01      148.99      1.94 o 
   0  -4   9       22.86       18.60      0.90 o 
   1  -4   9       28.81       28.22      1.56 o 
   2  -4   9       99.85      101.66      2.39 o 
   3  -4   9      242.60      230.91      3.79 o 
   4  -4   9      426.71      433.86      7.54 o 
   5  -4   9       81.00       76.70      3.74 o 
   6  -4   9       41.30       43.39      3.14 o 
  -7  -3   9        0.79       -0.05      2.42 o 
  -6  -3   9      117.78      112.29      6.09 o 
  -5  -3   9        2.76        4.70      2.09 o 
  -4  -3   9        0.42        0.67      1.42 o 
  -3  -3   9        4.03        4.53      1.48 o 
  -2  -3   9     1027.80     1038.20     13.64 o 
  -1  -3   9      866.82      827.82      9.79 o 
   0  -3   9      103.21      106.63      2.04 o 
   1  -3   9      349.32      340.69      8.07 o 
   2  -3   9      132.14      124.46      1.63 o 
   3  -3   9       40.09       40.10      1.90 o 
   4  -3   9      155.42      148.86      3.49 o 
   5  -3   9      524.85      517.98      7.59 o 
   6  -3   9        3.82        5.08      1.53 o 
   7  -3   9      106.77      112.51      3.33 o 
  -7  -2   9      529.36      554.79     13.38 o 
  -6  -2   9       40.59       40.58      3.91 o 
  -5  -2   9       28.83       33.98      6.99 o 
  -4  -2   9      253.08      262.69      8.64 o 
  -3  -2   9      509.37      518.37      8.05 o 
  -2  -2   9       90.80       81.88      2.37 o 
  -1  -2   9       13.37       13.23      1.30 o 
   0  -2   9      264.31      272.64      3.09 o 
   1  -2   9        0.30       -0.55      0.64 o 
   2  -2   9        0.45        0.50      0.62 o 
   3  -2   9     1268.29     1268.95     15.44 o 
   4  -2   9     1023.60      964.04     13.18 o 
   5  -2   9        1.63        0.84      1.10 o 
   6  -2   9       11.29        7.90      1.94 o 
   7  -2   9       50.24       57.89      3.05 o 
  -7  -1   9       13.57       12.20      4.40 o 
  -6  -1   9       16.31       23.56      4.19 o 
  -5  -1   9       59.77       56.51      4.21 o 
  -4  -1   9       51.57       51.68      4.74 o 
  -3  -1   9       21.26       23.28      2.72 o 
  -2  -1   9     3807.68     3809.03     64.31 o 
  -1  -1   9      736.50      730.24      9.37 o 
   0  -1   9        0.42        1.58      0.74 o 
   1  -1   9     1148.56     1155.83     14.57 o 
   2  -1   9        2.71        4.83      1.09 o 
   3  -1   9      533.19      540.51      5.64 o 
   4  -1   9     1320.18     1304.61     30.20 o 
   5  -1   9        1.49        2.93      1.18 o 
   6  -1   9      154.02      167.72      3.36 o 
   7  -1   9       35.63       38.60      2.74 o 
   8  -1   9       13.30       13.93      2.49 o 
  -7   0   9       97.82       92.43      5.68 o 
  -6   0   9       26.06       23.84      3.57 o 
  -5   0   9        0.12        0.69      1.99 o 
  -4   0   9       70.29       70.49      4.00 o 
  -3   0   9      523.51      493.98      9.59 o 
  -2   0   9       55.41       58.25      3.55 o 
  -1   0   9      690.53      684.88      8.96 o 
   0   0   9      110.38      119.77      2.76 o 
   1   0   9      112.68      132.09      2.05 o 
   2   0   9      292.27      282.72      2.95 o 
   3   0   9      147.77      140.33      2.04 o 
   4   0   9     1229.00     1243.51     18.15 o 
   5   0   9      150.59      150.13      3.19 o 
   6   0   9       36.39       31.17      2.12 o 
   7   0   9       22.32       21.66      2.90 o 
   8   0   9       38.58       44.34      3.75 o 
  -6   1   9        0.08        1.14      2.50 o 
  -5   1   9      301.45      300.38      8.77 o 
  -4   1   9       35.55       30.83      2.83 o 
  -3   1   9     2543.43     2500.75     47.62 o 
  -2   1   9     1557.31     1502.57     23.74 o 
  -1   1   9       54.91       50.87      2.49 o 
   0   1   9        0.61       -0.15      1.22 o 
   1   1   9       25.61       27.20      2.72 o 
   2   1   9     1435.38     1314.43     70.34 o 
   3   1   9      167.91      171.69      2.65 o 
   4   1   9      672.88      697.50      8.76 o 
   5   1   9       68.22       60.10      2.61 o 
   6   1   9       19.51       28.90      2.73 o 
   7   1   9       60.80       68.25      3.17 o 
   8   1   9     1105.53     1119.10     19.90 o 
  -6   2   9        2.30       -1.71      3.37 o 
  -5   2   9       15.57       14.21      3.07 o 
  -4   2   9       97.00       96.58      4.08 o 
  -3   2   9        9.26        6.59      2.09 o 
  -2   2   9      686.27      687.13     10.63 o 
  -1   2   9       42.31       40.45      2.96 o 
   0   2   9      705.65      699.69     11.25 o 
   1   2   9       67.34       68.29      2.96 o 
   2   2   9      846.64      827.03     14.92 o 
   3   2   9     5557.36     5766.52    101.75 o 
   4   2   9        6.95        7.85      0.88 o 
   5   2   9        0.99        0.46      1.14 o 
   6   2   9       92.80       95.73      2.71 o 
   7   2   9       16.03       14.33      2.25 o 
   8   2   9       13.21       15.80      3.75 o 
   9   2   9      113.99      108.98      4.84 o 
  -6   3   9      156.24      182.83     11.57 o 
  -5   3   9       29.60       28.71      3.67 o 
  -4   3   9      248.64      242.17      7.34 o 
  -3   3   9       26.48       28.05      2.76 o 
  -2   3   9      792.52      754.88     11.81 o 
  -1   3   9      244.77      249.43      8.29 o 
   0   3   9      410.79      438.57      9.24 o 
   1   3   9      910.23      900.68     17.05 o 
   2   3   9      424.49      421.33      8.53 o 
   3   3   9     1018.75     1167.90    110.96 o 
   4   3   9       47.45       50.42      4.74 o 
   5   3   9      109.15      108.09      2.49 o 
   6   3   9      205.55      199.61      4.18 o 
   7   3   9       39.58       39.81      3.47 o 
   8   3   9      459.90      454.58      8.88 o 
   9   3   9       55.22       51.43      3.52 o 
  -5   4   9       16.24       13.54      3.52 o 
  -4   4   9       92.46      101.65      3.55 o 
  -3   4   9       48.32       47.99      3.15 o 
  -2   4   9       20.75       24.58      3.28 o 
  -1   4   9      756.65      789.20     25.58 o 
   0   4   9       97.28       84.62      2.61 o 
   1   4   9     1150.16     1143.68     22.50 o 
   2   4   9     4462.27     4379.56    108.23 o 
   3   4   9       86.09       84.78      2.84 o 
   4   4   9      391.13      378.48     10.42 o 
   5   4   9        0.11        2.07      0.90 o 
   6   4   9       55.86       66.55      4.97 o 
   7   4   9      136.63      134.89      5.16 o 
   8   4   9       12.71       11.59      2.31 o 
   9   4   9       41.34       46.47      4.76 o 
  -5   5   9        0.58        2.11      2.08 o 
  -4   5   9      116.40      125.32      4.38 o 
  -3   5   9     1282.43     1299.45     17.75 o 
  -2   5   9      110.56      107.20      2.96 o 
  -1   5   9      224.02      250.88      8.13 o 
   0   5   9        4.03        6.85      0.83 o 
   1   5   9       88.04      106.81      4.50 o 
   2   5   9      221.99      219.07      6.39 o 
   3   5   9      967.78      969.32     14.39 o 
   4   5   9      129.01      117.94      5.45 o 
   5   5   9     1549.35     1518.35     35.05 o 
   6   5   9        9.49       11.84      3.79 o 
   7   5   9      631.87      631.64     18.00 o 
   8   5   9      213.36      208.35      7.25 o 
   9   5   9        5.59        7.71      3.41 o 
  -4   6   9       30.15       28.34      3.71 o 
  -3   6   9        8.10        9.64      2.10 o 
  -2   6   9       16.30       15.19      2.80 o 
  -1   6   9      223.33      227.86      7.15 o 
   0   6   9      102.42      128.96      2.52 o 
   1   6   9      223.00      251.52      7.34 o 
   2   6   9      736.46      435.07     10.18 o 
   3   6   9       31.04       31.92      2.50 o 
   4   6   9       43.47       46.26      2.81 o 
   5   6   9      117.48      101.37      5.92 o 
   6   6   9      350.69      363.54     17.29 o 
   7   6   9        1.34        2.61      3.79 o 
   8   6   9      259.04      273.31     19.66 o 
  -3   7   9       14.55       15.03      2.66 o 
  -2   7   9        4.23        3.23      1.94 o 
  -1   7   9       13.24       12.61      1.58 o 
   0   7   9       43.39       46.19      5.09 o 
   1   7   9        0.04        0.47      2.37 o 
   2   7   9      264.18      260.04     11.84 o 
   3   7   9        9.87        9.64      0.69 o 
   4   7   9      429.83      430.56      7.54 o 
   5   7   9      186.63      177.93      4.26 o 
   6   7   9      257.64      250.10     15.63 o 
   7   7   9      289.50      288.23     11.60 o 
   8   7   9       42.15       42.63      6.63 o 
  -2   8   9       59.38       75.14      3.07 o 
  -1   8   9       15.42       14.19      2.76 o 
   0   8   9       11.32        7.11      3.08 o 
   1   8   9      220.50      208.65      7.34 o 
   2   8   9       61.07       61.80      3.35 o 
   3   8   9       55.19       61.70      1.65 o 
   4   8   9        0.65        0.89      1.10 o 
   5   8   9       27.09       27.50      1.45 o 
   6   8   9       11.94       11.12      2.37 o 
   7   8   9      133.16      136.89      8.76 o 
  -1   9   9      135.86      139.72      7.04 o 
   0   9   9      107.65      101.84      6.16 o 
   1   9   9        0.37        2.13      2.84 o 
   2   9   9        0.00        0.12      1.67 o 
   3   9   9      104.23      102.41      4.10 o 
   4   9   9        9.61       11.78      2.50 o 
   5   9   9       29.32       30.45      3.34 o 
   6   9   9       76.89       86.57      5.44 o 
   7   9   9       55.91       70.81      7.34 o 
   1  10   9      276.96      273.56      6.87 o 
   2  10   9       30.49       25.88      3.50 o 
   3  10   9        0.62        0.59      2.01 o 
   4  10   9       26.19       20.74      2.93 o 
   5  10   9        1.82        0.75      2.68 o 
  -4  -8  10       11.38       11.84      4.97 o 
  -3  -8  10        2.63        0.47      3.55 o 
  -2  -8  10       34.14       38.60      5.92 o 
  -1  -8  10        2.46        2.84      6.87 o 
   0  -8  10        0.03       -0.24      3.55 o 
   1  -8  10       11.46       10.66      4.74 o 
  -5  -7  10        5.17        6.54      2.19 o 
  -4  -7  10       58.49       58.44      5.68 o 
  -3  -7  10       22.42       26.29      4.74 o 
  -2  -7  10       15.77       20.84      4.50 o 
  -1  -7  10      287.35      316.17     17.53 o 
   0  -7  10      204.22      206.99      9.71 o 
   1  -7  10       93.02       97.81      7.11 o 
   2  -7  10       60.00       53.76      6.39 o 
   3  -7  10       28.64       19.66      5.45 o 
  -5  -6  10       26.81       31.08      2.50 o 
  -4  -6  10        5.06        5.68      1.51 o 
  -3  -6  10        0.00        1.24      1.10 o 
  -2  -6  10      123.51      121.50      7.42 o 
  -1  -6  10        4.79        8.29      3.32 o 
   0  -6  10       53.40       62.29      9.00 o 
   1  -6  10        0.59       -2.61      3.08 o 
   2  -6  10        3.64        5.21      3.79 o 
   3  -6  10        0.79        0.13      2.71 o 
   4  -6  10       17.74       15.46      4.20 o 
  -6  -5  10       12.26       12.19      2.66 o 
  -5  -5  10       41.60       32.06      3.33 o 
  -4  -5  10        1.57        4.74      2.37 o 
  -3  -5  10       28.87       28.29      3.32 o 
  -2  -5  10       82.30       86.54      1.98 o 
  -1  -5  10      496.47      487.40      7.05 o 
   0  -5  10      339.31      341.99      9.71 o 
   1  -5  10        0.05       -1.18      4.50 o 
   2  -5  10      139.77      142.10     10.66 o 
   3  -5  10      152.40      160.81      5.11 o 
   4  -5  10       40.25       43.12      6.87 o 
   5  -5  10       18.46       16.58      4.50 o 
  -6  -4  10       30.76       34.01      3.50 o 
  -5  -4  10       77.63       79.28      4.47 o 
  -4  -4  10        0.21        0.33      1.42 o 
  -3  -4  10       61.41       58.16      2.71 o 
  -2  -4  10        5.92        6.01      1.27 o 
  -1  -4  10      145.75      149.17      2.86 o 
   0  -4  10      255.48      250.28      5.33 o 
   1  -4  10      343.18      343.76      6.73 o 
   2  -4  10      206.90      201.57      7.86 o 
   3  -4  10       94.01       85.82      1.47 o 
   4  -4  10      334.28      333.19      7.60 o 
   5  -4  10      188.57      194.60      5.33 o 
   6  -4  10        0.98        1.29      1.65 o 
  -6  -3  10       12.10       11.70      3.00 o 
  -5  -3  10        2.67        4.67      2.72 o 
  -4  -3  10       13.06       14.08      2.05 o 
  -3  -3  10      335.14      335.19      5.93 o 
  -2  -3  10     1109.30     1093.83     19.78 o 
  -1  -3  10       31.41       32.47      1.52 o 
   0  -3  10        4.63        5.46      1.04 o 
   1  -3  10      121.94      116.98      6.93 o 
   2  -3  10      412.99      403.99      4.27 o 
   3  -3  10       62.92       60.12      1.63 o 
   4  -3  10      167.21      181.74      4.88 o 
   5  -3  10       10.69        7.28      2.33 o 
   6  -3  10        9.12        8.96      2.10 o 
   7  -3  10       18.37       17.27      2.02 o 
  -6  -2  10        5.61        5.07      3.37 o 
  -5  -2  10       55.71       52.46      4.62 o 
  -4  -2  10        9.02        9.10      2.16 o 
  -3  -2  10       71.78       67.47      3.16 o 
  -2  -2  10      335.84      340.09      6.20 o 
  -1  -2  10        3.52        3.66      1.08 o 
   0  -2  10      120.86      119.50      1.80 o 
   1  -2  10        5.27        6.74      1.42 o 
   2  -2  10        1.65        2.59      0.69 o 
   3  -2  10     3790.07     3672.92     43.31 o 
   4  -2  10      459.27      457.90      6.64 o 
   5  -2  10      123.76      125.62      3.47 o 
   6  -2  10        0.90        0.56      1.22 o 
   7  -2  10        4.84        5.17      2.07 o 
  -6  -1  10      195.19      190.85     11.60 o 
  -5  -1  10        6.26        6.06      2.50 o 
  -4  -1  10       31.02       27.19      3.55 o 
  -3  -1  10      697.29      658.78     13.85 o 
  -2  -1  10     1328.24     1290.05     20.49 o 
  -1  -1  10      122.94      128.00      5.80 o 
   0  -1  10        4.86        6.26      0.94 o 
   1  -1  10       45.23       44.12      2.42 o 
   2  -1  10       74.47       72.85      1.49 o 
   3  -1  10       17.59       17.30      2.29 o 
   4  -1  10      840.96      822.78     12.23 o 
   5  -1  10        1.16        2.75      1.83 o 
   6  -1  10      159.94      161.46      3.75 o 
   7  -1  10      545.87      544.11     13.48 o 
   8  -1  10        7.65        4.25      1.95 o 
  -6   0  10        5.34        3.33      2.83 o 
  -5   0  10        7.66        6.40      3.33 o 
  -4   0  10      109.65      110.22      4.99 o 
  -3   0  10        1.70        1.55      1.75 o 
  -2   0  10        1.28        0.67      1.42 o 
  -1   0  10       53.52       59.52      4.62 o 
   0   0  10      631.60      642.95     20.72 o 
   1   0  10        3.54        3.17      0.79 o 
   2   0  10     4520.90     4505.68     62.58 o 
   3   0  10       71.19       66.16      1.74 o 
   4   0  10       55.87       54.24      2.05 o 
   5   0  10       10.40        9.59      2.10 o 
   6   0  10      111.25      106.72      2.71 o 
   7   0  10      103.96      106.13      4.28 o 
   8   0  10      130.46      131.21      4.09 o 
  -6   1  10        0.46        0.46      3.16 o 
  -5   1  10        1.80        3.40      2.66 o 
  -4   1  10       17.85       18.41      2.66 o 
  -3   1  10     3409.59     3284.49     58.03 o 
  -2   1  10       17.99       15.03      2.09 o 
  -1   1  10        0.97        3.39      1.67 o 
   0   1  10        4.74        9.06      1.51 o 
   1   1  10       80.24       82.42      6.75 o 
   2   1  10       50.09       52.30      1.27 o 
   3   1  10      814.59      804.12     10.42 o 
   4   1  10       39.33       41.24      2.72 o 
   5   1  10      503.88      495.67     12.32 o 
   6   1  10      106.60       95.89      5.63 o 
   7   1  10      424.10      407.16     10.06 o 
   8   1  10     1270.46     1304.49     25.40 o 
  -6   2  10       82.55       76.61      7.11 o 
  -5   2  10      114.76      117.92      6.88 o 
  -4   2  10      113.09      109.95      4.65 o 
  -3   2  10        0.34        1.53      2.40 o 
  -2   2  10        1.49        3.22      2.36 o 
  -1   2  10      308.46      307.87      8.29 o 
   0   2  10       23.22       22.54      1.84 o 
   1   2  10     1579.54     1522.98     27.00 o 
   2   2  10      303.32      286.81      6.39 o 
   3   2  10      284.72      304.80      5.75 o 
   4   2  10       73.92       71.97      2.13 o 
   5   2  10      576.52      585.12      8.01 o 
   6   2  10      309.24      306.76      7.34 o 
   7   2  10       33.23       32.02      2.96 o 
   8   2  10      441.60      438.17      8.56 o 
  -5   3  10      135.55      145.81      6.10 o 
  -4   3  10     1329.20     1369.43     63.47 o 
  -3   3  10       14.82       17.53      2.66 o 
  -2   3  10        0.48        3.58      1.92 o 
  -1   3  10       27.66       29.99      2.42 o 
   0   3  10        0.88        0.59      1.34 o 
   1   3  10      441.70      425.59      9.47 o 
   2   3  10      195.41      176.44      8.29 o 
   3   3  10       20.76       21.21      1.82 o 
   4   3  10     2081.85     2125.69     30.23 o 
   5   3  10       13.77       12.76      1.89 o 
   6   3  10       86.39       87.97      3.67 o 
   7   3  10     1191.33     1217.46     29.06 o 
   8   3  10      104.63       96.79      4.24 o 
   9   3  10       26.36       27.02      3.17 o 
  -5   4  10       63.17       68.84      4.32 o 
  -4   4  10        9.59       11.77      2.38 o 
  -3   4  10       67.78       71.77      2.84 o 
  -2   4  10       73.01       76.61      2.29 o 
  -1   4  10      219.46      226.25      6.71 o 
   0   4  10       88.14       75.28      4.01 o 
   1   4  10      879.29      769.95     16.10 o 
   2   4  10     2726.44     2587.42     57.79 o 
   3   4  10       59.42       59.34      2.66 o 
   4   4  10       23.90       25.38      1.66 o 
   5   4  10       50.30       48.60      1.89 o 
   6   4  10        0.91        0.57      1.09 o 
   7   4  10      118.78      122.41      5.33 o 
   8   4  10       32.16       29.76      3.54 o 
   9   4  10       93.55       94.09      6.38 o 
  -4   5  10        4.48        3.89      1.94 o 
  -3   5  10       96.12      102.31      3.96 o 
  -2   5  10       19.15       21.29      2.23 o 
  -1   5  10      337.74      340.56      6.42 o 
   0   5  10      137.01      129.77      2.41 o 
   1   5  10      146.21      130.73      8.29 o 
   2   5  10       78.94       76.97      7.11 o 
   3   5  10       11.44       11.15      2.58 o 
   4   5  10      162.46      155.37      9.47 o 
   5   5  10      302.94      299.86      9.24 o 
   6   5  10      194.77      121.87     40.74 o 
   7   5  10      346.15      369.70     13.50 o 
   8   5  10        0.04       -0.21      1.67 o 
  -4   6  10       45.10       47.36      3.80 o 
  -3   6  10        3.30        4.71      1.84 o 
  -2   6  10       43.64       46.49      2.29 o 
  -1   6  10      156.97      164.51      3.98 o 
   0   6  10      371.88      368.29      5.12 o 
   1   6  10      801.49      829.40     18.71 o 
   2   6  10      104.54      106.81      4.97 o 
   3   6  10       25.96       29.11      3.91 o 
   4   6  10      104.99       93.79      4.47 o 
   5   6  10       80.23       92.99      1.86 o 
   6   6  10        3.01        1.42      3.32 o 
   7   6  10       12.64       15.87      4.74 o 
   8   6  10        0.58        2.13      4.26 o 
  -3   7  10        6.99        4.98      2.41 o 
  -2   7  10      204.32      208.93      6.71 o 
  -1   7  10      127.01      116.68      2.93 o 
   0   7  10      185.29      181.86      5.21 o 
   1   7  10       29.56       28.42      6.39 o 
   2   7  10       10.52       10.42      3.08 o 
   3   7  10        2.11        0.73      1.75 o 
   4   7  10       21.50       19.20      2.59 o 
   5   7  10        0.24        0.74      0.94 o 
   6   7  10      448.96      441.22     14.45 o 
   7   7  10       29.92       31.97      9.47 o 
   8   7  10        0.57       -1.18      4.26 o 
  -2   8  10       45.46       43.76      2.96 o 
  -1   8  10      367.50      369.79      8.62 o 
   0   8  10      690.50      676.87     18.00 o 
   1   8  10       46.07       41.92      4.26 o 
   2   8  10        5.33        5.59      2.65 o 
   3   8  10       71.00       67.37      3.50 o 
   4   8  10       79.23       86.36      5.92 o 
   5   8  10      166.29      158.25      6.40 o 
   6   8  10        7.82        3.17      3.91 o 
   7   8  10      122.79      112.26     13.97 o 
   0   9  10        1.45        0.00      2.84 o 
   1   9  10      125.07      125.52      6.63 o 
   2   9  10        0.47        0.80      2.47 o 
   3   9  10       42.40       46.45     20.01 o 
   4   9  10      114.01      119.22      5.21 o 
   5   9  10      334.62      276.26    118.06 o 
   6   9  10       93.62       96.25      6.28 o 
   2  10  10       13.93       16.41      2.93 o 
   3  10  10       93.66      103.57      7.70 o 
   4  10  10       88.90       93.23      4.60 o 
  -2  -8  11        4.58        7.11      4.50 o 
  -1  -8  11      114.18      117.71     13.97 o 
   0  -8  11       18.89       16.58      4.97 o 
   1  -8  11        8.68        9.71      4.97 o 
  -4  -7  11       15.14       16.34      5.21 o 
  -3  -7  11        1.20       -1.18      3.55 o 
  -2  -7  11      157.90      167.44      8.53 o 
  -1  -7  11        0.15        5.92      4.03 o 
   0  -7  11        4.64        1.66      3.55 o 
   1  -7  11       26.99       22.74      4.97 o 
   2  -7  11       25.62       21.32      5.21 o 
   3  -7  11        5.49        6.16      4.74 o 
  -5  -6  11        3.22        3.45      2.14 o 
  -4  -6  11       12.42        8.07      1.91 o 
  -3  -6  11       78.25       69.25      7.85 o 
  -2  -6  11       22.47       18.45      4.03 o 
  -1  -6  11        9.81        7.34      3.55 o 
   0  -6  11       26.62       31.74      7.82 o 
   1  -6  11       56.93       53.52      5.45 o 
   2  -6  11      142.65      152.05      7.82 o 
   3  -6  11      189.80      195.15     15.16 o 
   4  -6  11       57.92       63.39      4.68 o 
  -5  -5  11        6.61        6.13      2.72 o 
  -4  -5  11        1.66        0.81      1.71 o 
  -3  -5  11      508.34      492.38     12.43 o 
  -2  -5  11      298.66      283.88      3.86 o 
  -1  -5  11       57.91       55.77      4.26 o 
   0  -5  11        1.85        2.37      2.84 o 
   1  -5  11        1.15        1.42      4.74 o 
   2  -5  11        0.64       -0.47      4.74 o 
   3  -5  11       18.25       18.00      4.26 o 
   4  -5  11      168.93      175.07      7.23 o 
   5  -5  11       31.01       38.60      5.21 o 
  -6  -4  11       24.41       20.91      3.81 o 
  -5  -4  11       13.97       14.15      2.50 o 
  -4  -4  11      108.35      105.34      3.57 o 
  -3  -4  11       83.54       93.84      2.90 o 
  -2  -4  11        2.85        1.60      1.08 o 
  -1  -4  11       90.20       93.63      2.05 o 
   0  -4  11        5.47        5.89      0.95 o 
   1  -4  11       69.89       64.22      1.63 o 
   2  -4  11      869.44      808.59     15.01 o 
   3  -4  11      415.85      399.68      4.78 o 
   4  -4  11       67.77       62.04      1.66 o 
   5  -4  11       12.23       10.98      1.69 o 
   6  -4  11       68.89       73.89      6.16 o 
  -6  -3  11       16.39       15.09      3.62 o 
  -5  -3  11       31.15       28.31      3.07 o 
  -4  -3  11       74.10       74.34      3.24 o 
  -3  -3  11     1552.39     1526.98     25.66 o 
  -2  -3  11      491.92      491.90      8.14 o 
  -1  -3  11        8.02        9.01      0.98 o 
   0  -3  11      376.38      375.84      5.29 o 
   1  -3  11        3.18        2.80      0.66 o 
   2  -3  11      170.49      181.15      2.56 o 
   3  -3  11      762.44      733.76      9.46 o 
   4  -3  11        0.00       -0.05      0.69 o 
   5  -3  11      180.04      182.76      7.22 o 
   6  -3  11       66.60       63.04      4.21 o 
   7  -3  11       12.66       11.13      5.45 o 
  -6  -2  11        3.36        1.67      2.56 o 
  -5  -2  11       15.11       16.82      3.55 o 
  -4  -2  11      176.92      186.76      5.09 o 
  -3  -2  11       73.80       67.31      3.55 o 
  -2  -2  11      331.04      334.61      5.61 o 
  -1  -2  11      203.37      209.49      4.20 o 
   0  -2  11      164.63      173.94      2.58 o 
   1  -2  11      492.96      485.72     12.08 o 
   2  -2  11       56.66       53.48      1.57 o 
   3  -2  11      417.71      432.43      4.58 o 
   4  -2  11      111.78      120.74      3.67 o 
   5  -2  11       71.08       72.25      2.96 o 
   6  -2  11       22.94       23.77      3.11 o 
   7  -2  11       68.36       76.96      4.97 o 
  -6  -1  11       50.90       47.79      6.87 o 
  -5  -1  11       10.69       14.22      2.90 o 
  -4  -1  11     1657.51     1614.29     37.78 o 
  -3  -1  11      708.75      692.50     11.89 o 
  -2  -1  11       13.67       15.59      1.92 o 
  -1  -1  11       29.14       29.04      3.43 o 
   0  -1  11        4.84        3.82      1.23 o 
   1  -1  11      496.22      500.41      6.99 o 
   2  -1  11      186.89      189.36      4.04 o 
   3  -1  11      709.58      713.51      7.19 o 
   4  -1  11       51.38       46.94      3.32 o 
   5  -1  11       29.63       27.58      3.08 o 
   6  -1  11       55.07       60.68      2.93 o 
   7  -1  11     1287.90     1296.80     19.51 o 
   8  -1  11        0.91        2.84      3.55 o 
  -6   0  11        0.48        0.13      2.50 o 
  -5   0  11       59.04       54.87      4.15 o 
  -4   0  11        0.87        1.69      2.58 o 
  -3   0  11      679.55      663.19     11.38 o 
  -2   0  11       41.87       43.34      3.15 o 
  -1   0  11      452.83      450.86      6.86 o 
   0   0  11      197.23      199.07     10.89 o 
   1   0  11      213.11      206.16      4.37 o 
   2   0  11     4421.79     4377.89     60.18 o 
   3   0  11       60.41       64.61      1.74 o 
   4   0  11       46.85       49.43      1.93 o 
   5   0  11       18.57       14.56      2.96 o 
   6   0  11      176.75      182.09      6.77 o 
   7   0  11      149.13      146.01      3.93 o 
   8   0  11      112.90      112.07      4.15 o 
  -6   1  11        9.09        8.54      4.05 o 
  -5   1  11      171.59      171.58      8.15 o 
  -4   1  11       54.49       53.83      3.74 o 
  -3   1  11      296.82      275.55      6.26 o 
  -2   1  11      144.90      137.16      4.01 o 
  -1   1  11      220.00      221.87      4.44 o 
   0   1  11      356.43      366.21      6.57 o 
   1   1  11      232.49      214.22      2.83 o 
   2   1  11     1289.86     1225.99     19.18 o 
   3   1  11      123.58      125.63      8.41 o 
   4   1  11      279.51      264.26      8.41 o 
   5   1  11       22.35       21.59      1.98 o 
   6   1  11      417.02      437.11      7.28 o 
   7   1  11      648.29      651.77     11.26 o 
   8   1  11        8.87        8.25      2.37 o 
  -5   2  11       71.30       70.45      4.92 o 
  -4   2  11       61.08       69.44      5.30 o 
  -3   2  11        1.49        2.28      2.09 o 
  -2   2  11      503.48      506.70      9.24 o 
  -1   2  11       90.81       93.65      3.87 o 
   0   2  11      429.49      424.65     10.18 o 
   1   2  11     5209.25     5173.39    144.23 o 
   2   2  11       54.06       59.92      3.32 o 
   3   2  11      267.56      244.54      7.34 o 
   4   2  11        5.49        4.11      4.14 o 
   5   2  11      223.55      229.20      5.57 o 
   6   2  11      101.85      105.51      3.55 o 
   7   2  11       58.52       65.76      5.80 o 
   8   2  11      102.23       94.76      3.63 o 
  -5   3  11       43.65       52.64      6.75 o 
  -4   3  11      736.94      747.56     23.09 o 
  -3   3  11        6.95        2.53      2.80 o 
  -2   3  11      150.85      157.18      7.70 o 
  -1   3  11       56.38       73.74      3.26 o 
   0   3  11       42.99       56.66      6.04 o 
   1   3  11      208.80      212.44      6.63 o 
   2   3  11     1585.46     1516.22     31.03 o 
   3   3  11      183.53      171.76      6.99 o 
   4   3  11     1192.09     1133.68     13.89 o 
   5   3  11      122.04      113.31      2.19 o 
   6   3  11     1025.73     1039.32     15.24 o 
   7   3  11      301.43      299.78      9.12 o 
   8   3  11        1.48        0.59      2.51 o 
  -4   4  11        0.68        1.23      2.08 o 
  -3   4  11       41.75       44.91      2.64 o 
  -2   4  11        7.80        6.23      1.45 o 
  -1   4  11        2.03        2.22      2.48 o 
   0   4  11      769.83      813.83     34.76 o 
   1   4  11      859.88      754.08     21.32 o 
   2   4  11       42.12       45.47      5.92 o 
   3   4  11       59.99       64.11      4.85 o 
   4   4  11      148.28      130.61      4.59 o 
   5   4  11      510.75      535.16      8.17 o 
   6   4  11        6.94        7.35      2.01 o 
   7   4  11      639.74      666.39     10.78 o 
   8   4  11        8.11        8.93      3.79 o 
  -4   5  11       18.06       21.37      2.87 o 
  -3   5  11        6.05        5.67      2.57 o 
  -2   5  11        1.38        6.25      4.43 o 
  -1   5  11        8.42        7.09      1.20 o 
   0   5  11      138.14      135.55      6.68 o 
   1   5  11      717.83      728.98     16.58 o 
   2   5  11        0.20       -0.71      2.13 o 
   3   5  11      623.37      617.82     24.99 o 
   4   5  11       66.45       58.94      4.62 o 
   5   5  11      453.34      487.16     29.72 o 
   6   5  11      494.95      476.66     16.22 o 
   7   5  11        2.30        2.66      1.39 o 
   8   5  11       16.32       15.42      2.35 o 
  -3   6  11       29.83       37.69      2.86 o 
  -2   6  11       41.83       47.47      2.96 o 
  -1   6  11      103.66       97.68      5.50 o 
   0   6  11      205.98      197.65      5.33 o 
   1   6  11      239.50      236.84      8.05 o 
   2   6  11       97.34      111.31      8.76 o 
   3   6  11       44.34       33.04      3.32 o 
   4   6  11       83.61       84.28      3.67 o 
   5   6  11        0.61       -0.44      1.92 o 
   6   6  11      492.85      468.40     18.12 o 
   7   6  11       44.18       46.32      4.14 o 
   8   6  11      353.28      373.49     14.92 o 
  -2   7  11      101.55      107.53      4.24 o 
  -1   7  11      170.76      168.80      5.32 o 
   0   7  11       23.73       27.82      3.08 o 
   1   7  11        0.10       -1.66      2.84 o 
   2   7  11      183.84      204.86      7.58 o 
   3   7  11        9.31        8.35      2.26 o 
   4   7  11      189.76      196.10     10.89 o 
   5   7  11      145.01      153.35      5.16 o 
   6   7  11      107.74      114.87      7.82 o 
   7   7  11        4.30        6.63      4.50 o 
   8   7  11       20.00       24.16     10.18 o 
  -1   8  11      609.64      550.62     36.83 o 
   0   8  11      411.25      418.96     13.26 o 
   1   8  11       67.29       73.18      9.00 o 
   2   8  11       19.08       27.10      2.93 o 
   3   8  11        3.58        3.66      2.26 o 
   4   8  11        9.93        3.98      3.91 o 
   5   8  11       53.04       57.68      4.08 o 
   6   8  11       18.75       18.69      3.24 o 
   7   8  11       71.24       81.71      7.58 o 
   0   9  11       10.85        9.00      4.03 o 
   1   9  11       34.08       29.13      4.74 o 
   2   9  11        4.90        3.73      3.05 o 
   3   9  11       48.95       54.53      4.75 o 
   4   9  11        0.24        1.53      2.98 o 
   5   9  11      222.86      246.55      8.74 o 
   6   9  11       28.15       26.18      4.74 o 
  -3  -7  12       37.85       41.92      5.92 o 
  -2  -7  12       40.04       43.10      9.95 o 
  -1  -7  12      151.97      158.44      8.76 o 
   0  -7  12        0.24        2.61      3.79 o 
   1  -7  12       26.82       25.34      5.21 o 
   2  -7  12       36.07       52.10      6.63 o 
  -4  -6  12        5.03        5.12      1.75 o 
  -3  -6  12        6.16        6.79      1.88 o 
  -2  -6  12      126.45      155.36     12.55 o 
  -1  -6  12        9.79        9.24      3.79 o 
   0  -6  12      114.16      131.68     11.84 o 
   1  -6  12       85.17       80.52      6.39 o 
   2  -6  12       75.12       83.84      6.63 o 
   3  -6  12       49.33       56.84      6.39 o 
   4  -6  12       64.98       69.63      7.34 o 
  -5  -5  12        2.03        4.83      2.72 o 
  -4  -5  12      158.18      149.03      4.25 o 
  -3  -5  12      293.57      288.58      5.26 o 
  -2  -5  12       41.98       37.44      1.76 o 
  -1  -5  12        0.01       -0.11      0.89 o 
   0  -5  12        0.03        0.03      0.39 o 
   1  -5  12       81.55       78.16      9.00 o 
   2  -5  12       39.36       44.29      4.74 o 
   3  -5  12       21.81       31.26      4.74 o 
   4  -5  12       14.43       16.50      3.17 o 
   5  -5  12        0.19        0.95      3.32 o 
  -5  -4  12        0.23        1.24      2.35 o 
  -4  -4  12       26.46       30.08      5.21 o 
  -3  -4  12      341.10      347.10      9.12 o 
  -2  -4  12        1.13        1.24      1.04 o 
  -1  -4  12        2.12        2.40      0.85 o 
   0  -4  12        0.03        0.87      1.48 o 
   1  -4  12        1.37        1.71      0.68 o 
   2  -4  12     1038.82     1034.85     11.30 o 
   3  -4  12      412.37      391.52     10.26 o 
   4  -4  12       12.35        9.42      1.98 o 
   5  -4  12       22.41       19.89      4.26 o 
  -5  -3  12       41.19       48.34      4.40 o 
  -4  -3  12      270.34      267.45      7.16 o 
  -3  -3  12       65.10       64.61      3.37 o 
  -2  -3  12       28.42       30.73      2.25 o 
  -1  -3  12        0.89        1.78      1.04 o 
   0  -3  12      148.88      145.89      3.25 o 
   1  -3  12        0.13        0.09      1.11 o 
   2  -3  12       88.47       90.34      2.30 o 
   3  -3  12      257.60      265.32      3.76 o 
   4  -3  12       26.92       31.91      1.43 o 
   5  -3  12        5.45        9.38      2.42 o 
   6  -3  12      625.34      623.58     17.29 o 
  -6  -2  12        6.34        3.33      2.83 o 
  -5  -2  12       94.12       94.09      4.65 o 
  -4  -2  12       87.03       94.13      4.80 o 
  -3  -2  12        0.26        0.92      1.58 o 
  -2  -2  12      141.53      136.37      4.50 o 
  -1  -2  12       31.14       33.33      1.84 o 
   0  -2  12       23.28       25.16      1.65 o 
   1  -2  12     2652.67     2621.15     40.18 o 
   2  -2  12       75.47       79.59      1.69 o 
   3  -2  12        3.81        4.10      1.35 o 
   4  -2  12       25.51       27.72      1.30 o 
   5  -2  12       53.39       56.23      4.03 o 
   6  -2  12       44.68       41.28      4.38 o 
   7  -2  12      162.83      157.09      6.35 o 
  -6  -1  12        0.03        0.78      2.73 o 
  -5  -1  12        6.39        3.74      3.33 o 
  -4  -1  12     1062.16     1045.26     22.03 o 
  -3  -1  12        0.20       -1.11      2.12 o 
  -2  -1  12       45.99       45.68      2.42 o 
  -1  -1  12        0.23        0.71      1.61 o 
   0  -1  12       87.58       84.94      1.90 o 
   1  -1  12        7.88        5.49      1.17 o 
   2  -1  12      893.00      887.07      9.43 o 
   3  -1  12       53.93       51.79      2.07 o 
   4  -1  12      328.55      314.39      4.36 o 
   5  -1  12       48.63       52.31      3.55 o 
   6  -1  12      273.78      277.48      6.88 o 
   7  -1  12      748.17      763.09     15.79 o 
  -5   0  12       41.79       52.12      5.06 o 
  -4   0  12        4.03        2.24      2.26 o 
  -3   0  12       49.91       48.27      3.17 o 
  -2   0  12      139.08      147.32      4.26 o 
  -1   0  12        0.18        0.57      1.79 o 
   0   0  12      900.72      907.52     21.65 o 
   1   0  12       63.43       68.11      6.99 o 
   2   0  12        0.25        0.34      0.96 o 
   3   0  12       79.11       70.60      4.24 o 
   4   0  12       97.03       92.86      3.07 o 
   5   0  12      150.59      150.04      4.38 o 
   6   0  12        2.91        2.91      2.27 o 
   7   0  12      422.65      435.14      8.73 o 
   8   0  12        0.86        0.60      2.58 o 
  -5   1  12      850.18      837.11     29.49 o 
  -4   1  12       18.40       21.52      3.98 o 
  -3   1  12       21.55       29.56      4.97 o 
  -2   1  12       24.50       27.83      5.33 o 
  -1   1  12       23.69       22.68      2.65 o 
   0   1  12      275.59      266.67      9.59 o 
   1   1  12      470.39      465.67      6.37 o 
   2   1  12       15.42       13.88      1.14 o 
   3   1  12     2442.97     2340.47     78.27 o 
   4   1  12       51.02       53.57      5.33 o 
   5   1  12      406.30      415.24      7.45 o 
   6   1  12      755.46      796.74     12.44 o 
   7   1  12        0.12        0.09      1.58 o 
   8   1  12       10.57       12.71      2.67 o 
  -5   2  12        0.01        0.71      3.55 o 
  -4   2  12       29.06       30.82      4.40 o 
  -3   2  12       42.85       41.87      4.38 o 
  -2   2  12       44.43       52.32      5.35 o 
  -1   2  12        8.82        3.91      1.84 o 
   0   2  12     1418.90     1315.32     38.84 o 
   1   2  12     1084.57      980.01     12.24 o 
   2   2  12       33.91       20.18      6.51 o 
   3   2  12       48.91       46.26      3.11 o 
   4   2  12      148.42      145.66      2.96 o 
   5   2  12        5.69        6.76      2.13 o 
   6   2  12      519.74      536.91     10.03 o 
   7   2  12        0.06       -0.71      2.18 o 
   8   2  12      303.69      315.80     10.66 o 
  -5   3  12        9.59        8.71      3.79 o 
  -4   3  12       27.26       19.47      9.35 o 
  -3   3  12        4.43        8.05      2.66 o 
  -2   3  12      195.00      205.13      6.28 o 
  -1   3  12      358.48      364.52     10.66 o 
   0   3  12        0.86       -1.87      2.04 o 
   1   3  12      332.29      302.68      8.05 o 
   2   3  12      526.93      478.17     10.66 o 
   3   3  12      271.39      242.92     19.07 o 
   4   3  12      407.40      383.35     13.50 o 
   5   3  12      338.55      359.23      5.68 o 
   6   3  12      368.37      388.10      6.61 o 
   7   3  12       21.16       21.45      2.10 o 
   8   3  12        7.38       10.14      3.26 o 
  -4   4  12       13.96       15.08      2.59 o 
  -3   4  12       58.36       62.70      3.05 o 
  -2   4  12       23.83       31.83      2.03 o 
  -1   4  12      634.86      611.49      8.47 o 
   0   4  12     1237.59     1173.77     50.68 o 
   1   4  12      214.42      209.84      6.87 o 
   2   4  12       19.35       17.29      3.08 o 
   3   4  12      193.44      173.99      9.95 o 
   4   4  12       33.06       32.47      3.33 o 
   5   4  12        3.73        2.85      1.18 o 
   6   4  12       35.94       41.86      6.51 o 
   7   4  12       49.09       55.86      6.99 o 
   8   4  12      193.68      192.91      9.71 o 
  -3   5  12      155.36      168.11      4.33 o 
  -2   5  12      185.72      187.59      5.35 o 
  -1   5  12      104.16      101.30      3.50 o 
   0   5  12      232.99      211.66     10.12 o 
   1   5  12        9.89       11.84      3.32 o 
   2   5  12        0.88        2.61      2.61 o 
   3   5  12       93.79       86.64      4.51 o 
   4   5  12        3.10        1.85      1.92 o 
   5   5  12      690.57      631.49     96.98 o 
   6   5  12       77.34       83.03      2.25 o 
   7   5  12        5.49        4.91      2.19 o 
   8   5  12        6.28        6.26      2.84 o 
  -3   6  12        6.35        6.87      1.99 o 
  -2   6  12      557.56      583.67     10.81 o 
  -1   6  12     1294.53     1273.75     26.81 o 
   0   6  12       54.73       48.19      2.37 o 
   1   6  12       46.47       57.55      7.82 o 
   2   6  12      136.93      127.18      5.92 o 
   3   6  12       98.85       97.51      5.09 o 
   4   6  12      310.49      325.25     18.47 o 
   5   6  12        0.84        1.57      2.16 o 
   6   6  12       63.71       66.79      6.16 o 
   7   6  12       50.09       45.95      6.39 o 
   8   6  12       67.79       72.47      7.58 o 
  -2   7  12        1.20        2.44      2.14 o 
  -1   7  12       18.77       13.04      3.51 o 
   0   7  12       84.89       82.42      6.39 o 
   1   7  12        4.54        3.08      3.08 o 
   2   7  12       80.20       83.60      5.45 o 
   3   7  12      123.36      141.94      6.87 o 
   4   7  12      928.22      948.42     39.55 o 
   5   7  12      198.44      210.13      6.43 o 
   6   7  12       89.68       89.58      4.72 o 
   7   7  12       35.34       33.39      6.16 o 
  -1   8  12      182.61      169.57      9.00 o 
   0   8  12        7.51        5.21      3.79 o 
   1   8  12        0.00        0.47      3.08 o 
   2   8  12       60.84       68.68      5.68 o 
   3   8  12      281.63      300.60     20.01 o 
   4   8  12       12.60       12.74      3.56 o 
   5   8  12      185.03      168.05     31.97 o 
   6   8  12       41.85       40.23     24.28 o 
   7   8  12       74.57       68.83     40.62 o 
   1   9  12       59.80       68.92      5.92 o 
   2   9  12      186.23      201.87      9.59 o 
   3   9  12      519.00      506.62     11.64 o 
   4   9  12      222.07      221.43      7.03 o 
   5   9  12       21.67       19.84      4.37 o 
  -2  -7  13       41.13       36.00      5.92 o 
  -1  -7  13        0.44        2.13      3.79 o 
   0  -7  13        0.05       -0.95      3.55 o 
   1  -7  13        0.00       -1.89      4.03 o 
  -3  -6  13        8.95        9.24      4.03 o 
  -2  -6  13        0.00       -1.18      3.32 o 
  -1  -6  13       28.43       22.50      4.74 o 
   0  -6  13       60.89       68.45      6.16 o 
   1  -6  13      216.94      225.70      9.95 o 
   2  -6  13      146.97      147.55      8.53 o 
   3  -6  13       61.67       74.37      6.87 o 
  -4  -5  13      278.73      278.98      6.26 o 
  -3  -5  13       90.79       91.71      6.38 o 
  -2  -5  13        4.71        4.78      1.29 o 
  -1  -5  13       87.61       94.93      2.56 o 
   0  -5  13        0.96        0.87      0.72 o 
   1  -5  13      101.44      101.60      6.16 o 
   2  -5  13      298.53      314.04     16.34 o 
   3  -5  13        5.85        6.16      3.79 o 
   4  -5  13       61.92       68.45      6.39 o 
  -5  -4  13       49.99       46.24      8.88 o 
  -4  -4  13       19.62       15.57      2.39 o 
  -3  -4  13       27.08       31.14      2.61 o 
  -2  -4  13       52.20       52.84      2.23 o 
  -1  -4  13       54.29       48.22      2.49 o 
   0  -4  13      209.74      199.64      4.72 o 
   1  -4  13       20.81       16.66      1.64 o 
   2  -4  13      101.24      100.96      2.50 o 
   3  -4  13       29.62       30.05      0.98 o 
   4  -4  13       28.42       32.85      3.17 o 
   5  -4  13       20.36       17.29      4.26 o 
  -5  -3  13      504.03      509.50     18.35 o 
  -4  -3  13      215.87      221.35      9.07 o 
  -3  -3  13        3.07        4.50      4.74 o 
  -2  -3  13        0.35        1.32      1.42 o 
  -1  -3  13        3.76        4.21      1.10 o 
   0  -3  13      183.56      184.66      3.63 o 
   1  -3  13      145.77      140.99      2.55 o 
   2  -3  13      271.29      267.86      3.67 o 
   3  -3  13       13.82       13.79      1.63 o 
   4  -3  13       45.75       40.86      1.64 o 
   5  -3  13       28.54       24.03      4.88 o 
   6  -3  13      764.17      753.54     15.14 o 
  -5  -2  13        5.19        3.11      2.56 o 
  -4  -2  13       82.26       97.17      7.05 o 
  -3  -2  13       18.73       19.99      2.42 o 
  -2  -2  13       72.12       76.00      5.21 o 
  -1  -2  13      333.25      337.75      8.37 o 
   0  -2  13      144.13      145.90      3.85 o 
   1  -2  13     1557.09     1519.19     29.01 o 
   2  -2  13       70.05       76.93      2.22 o 
   3  -2  13       43.84       45.10      1.80 o 
   4  -2  13        8.61        8.36      1.23 o 
   5  -2  13      150.77      145.41      6.42 o 
   6  -2  13      109.43      109.66      9.83 o 
  -5  -1  13       25.76       24.06      3.57 o 
  -4  -1  13       63.71       68.35      5.08 o 
  -3  -1  13        8.10        4.64      2.52 o 
  -2  -1  13        0.31        1.09      2.01 o 
  -1  -1  13      345.53      351.36     10.42 o 
   0  -1  13       11.78       12.70      1.27 o 
   1  -1  13      952.13      945.25     19.30 o 
   2  -1  13       14.40       14.04      1.40 o 
   3  -1  13       66.33       60.90      2.02 o 
   4  -1  13        1.38        0.41      0.93 o 
   5  -1  13      535.43      539.97      8.70 o 
   6  -1  13      367.17      373.23      7.12 o 
   7  -1  13       12.84       10.71      3.08 o 
  -5   0  13       43.40       55.32      8.41 o 
  -4   0  13       10.71       11.66      2.83 o 
  -3   0  13      298.96      301.09     19.78 o 
  -2   0  13       32.04       36.90      3.37 o 
  -1   0  13      161.59      156.47      4.69 o 
   0   0  13     3851.19     3870.50     55.25 o 
   1   0  13       89.24      103.34      4.38 o 
   2   0  13      158.24      143.45      6.28 o 
   3   0  13        0.25        0.76      0.94 o 
   4   0  13       14.64       13.78      1.59 o 
   5   0  13      131.99      133.40      3.41 o 
   6   0  13       47.54       49.32      3.53 o 
   7   0  13       28.79       23.70      3.67 o 
  -5   1  13      334.53      332.85     10.89 o 
  -4   1  13        0.17        0.51      2.84 o 
  -3   1  13       82.69       91.28      5.09 o 
  -2   1  13       27.21       30.37      2.76 o 
  -1   1  13      152.75      163.02      5.80 o 
   0   1  13      262.42      257.63     13.85 o 
   1   1  13      455.14      443.90      5.65 o 
   2   1  13      188.81      180.75      8.88 o 
   3   1  13      744.50      671.56     18.71 o 
   4   1  13      297.41      287.09     10.09 o 
   5   1  13      641.89      655.73      9.47 o 
   6   1  13      451.40      457.58      8.57 o 
   7   1  13        5.70        4.59      1.97 o 
   8   1  13       10.82       15.42      2.72 o 
  -5   2  13        0.02        0.53      2.83 o 
  -4   2  13       26.04       29.36      6.51 o 
  -3   2  13        8.60        9.15      2.66 o 
  -2   2  13       10.13       15.05      3.13 o 
  -1   2  13      721.53      769.47     16.46 o 
   0   2  13      170.98      152.17      4.02 o 
   1   2  13      179.14      182.15      5.09 o 
   2   2  13      210.98      200.68      6.39 o 
   3   2  13        0.16        0.24      1.42 o 
   4   2  13      530.47      536.09     10.07 o 
   5   2  13        2.59        3.55      1.09 o 
   6   2  13      561.37      556.33      8.63 o 
   7   2  13        7.08       11.78      2.25 o 
   8   2  13       95.69       95.61      4.02 o 
  -4   3  13        8.41        9.16      3.79 o 
  -3   3  13        0.29       -0.16      2.98 o 
  -2   3  13       32.85       41.05      3.95 o 
  -1   3  13        1.32        1.54      2.01 o 
   0   3  13      143.06      140.59      4.50 o 
   1   3  13       35.93       29.37      3.55 o 
   2   3  13      226.99      214.10      6.63 o 
   3   3  13       16.93       21.53      2.26 o 
   4   3  13      469.53      449.33     14.09 o 
   5   3  13      783.43      803.78     11.34 o 
   6   3  13        7.31        6.39      1.97 o 
   7   3  13        0.40        0.69      1.31 o 
   8   3  13        0.00       -1.64      2.66 o 
  -4   4  13       19.47       18.02      3.12 o 
  -3   4  13       31.73       36.90      2.66 o 
  -2   4  13      303.90      308.60      6.92 o 
  -1   4  13       70.86       71.26      2.67 o 
   0   4  13       95.33       84.96      8.95 o 
   1   4  13       45.77       39.79      4.03 o 
   2   4  13       19.51       24.63      5.92 o 
   3   4  13      416.21      395.10     20.72 o 
   4   4  13       16.23       17.90      2.50 o 
   5   4  13     1113.66     1121.21     59.68 o 
   6   4  13       14.16       12.44      2.04 o 
   7   4  13      463.27      469.08     12.79 o 
   8   4  13       87.37       84.36      3.41 o 
  -3   5  13       48.37       47.47      3.10 o 
  -2   5  13      107.78      126.59      6.17 o 
  -1   5  13       79.44       78.70      2.08 o 
   0   5  13        0.01       -0.24      0.78 o 
   1   5  13      293.73      316.17     14.45 o 
   2   5  13       23.57       18.24      3.55 o 
   3   5  13      218.26      223.57      5.80 o 
   4   5  13      720.83      752.68     21.55 o 
   5   5  13      218.25      203.04     15.63 o 
   6   5  13        3.54       10.18      4.26 o 
   7   5  13       54.38       61.58      6.63 o 
   8   5  13       21.18       23.68      5.92 o 
  -2   6  13      426.76      401.98     11.24 o 
  -1   6  13      438.65      450.66     15.92 o 
   0   6  13       78.58       88.81     10.42 o 
   1   6  13       28.20       32.68      4.26 o 
   2   6  13        3.38        4.26      3.08 o 
   3   6  13        3.12        0.97      2.62 o 
   4   6  13      270.07      288.68     25.46 o 
   5   6  13       33.70       36.41      4.19 o 
   6   6  13       49.75       53.23      9.71 o 
   7   6  13       71.13       84.79     12.79 o 
  -1   7  13        0.03        0.21      3.05 o 
   0   7  13       55.12       63.23      5.92 o 
   1   7  13        0.26       -0.95      3.08 o 
   2   7  13      183.68      194.68      8.53 o 
   3   7  13       46.87       58.87      9.00 o 
   4   7  13      335.38      356.59     15.51 o 
   5   7  13       37.46       34.26      6.63 o 
   6   7  13        0.01       -0.78      2.39 o 
   7   7  13       17.04        5.01      8.41 o 
   0   8  13        3.50        9.47      7.34 o 
   1   8  13       73.35       65.13      5.92 o 
   2   8  13      165.49      165.31      8.53 o 
   3   8  13        0.58       -0.74      2.42 o 
   4   8  13       28.27       29.52      3.50 o 
   5   8  13       22.76       22.69      3.50 o 
   6   8  13       92.35       97.37      5.43 o 
   2   9  13      215.09      237.84      7.44 o 
   3   9  13      666.81      680.67     21.79 o 
   4   9  13        5.54        3.30      3.37 o 
  -2  -6  14        5.21        4.26      3.79 o 
  -1  -6  14        2.01        1.42      3.55 o 
   0  -6  14        1.78        3.32      3.79 o 
   1  -6  14      330.61      324.70     12.32 o 
   2  -6  14       95.68      106.81      7.82 o 
  -3  -5  14        8.24        5.08      2.30 o 
  -2  -5  14        5.73        3.17      1.42 o 
  -1  -5  14       77.87       70.17      4.26 o 
   0  -5  14        0.67       -0.95      3.08 o 
   1  -5  14       75.20       80.52      5.92 o 
   2  -5  14       86.81       95.21     10.66 o 
   3  -5  14        1.91        5.45      3.79 o 
   4  -5  14        2.78        3.08      4.03 o 
  -4  -4  14        0.01       -0.89      3.24 o 
  -3  -4  14       33.27       27.80      3.91 o 
  -2  -4  14       45.37       43.05      2.43 o 
  -1  -4  14        8.89        9.67      1.79 o 
   0  -4  14      986.14     1003.62     42.51 o 
   1  -4  14      108.10      102.90      4.66 o 
   2  -4  14        4.91        3.61      0.81 o 
   3  -4  14        8.67        7.82      3.55 o 
   4  -4  14        0.17        2.37      5.68 o 
   5  -4  14        0.76        0.00      3.08 o 
  -4  -3  14        1.95        2.19      2.73 o 
  -3  -3  14       12.50        9.59      2.52 o 
  -2  -3  14        0.01        1.61      1.48 o 
  -1  -3  14        1.35        1.61      1.10 o 
   0  -3  14       82.12       75.08      3.79 o 
   1  -3  14      250.44      257.54      3.82 o 
   2  -3  14        3.41        3.61      0.92 o 
   3  -3  14       46.24       49.26      1.82 o 
   4  -3  14      120.23      128.11      3.50 o 
   5  -3  14      293.90      286.92      5.69 o 
  -5  -2  14       10.53       11.46      3.94 o 
  -4  -2  14        8.77        7.11      2.97 o 
  -3  -2  14       86.09       88.40      7.70 o 
  -2  -2  14       19.84       20.62      2.26 o 
  -1  -2  14      471.30      480.79      9.60 o 
   0  -2  14        0.50        1.42      1.34 o 
   1  -2  14       85.01       76.66      6.28 o 
   2  -2  14        6.76        6.62      1.27 o 
   3  -2  14       80.13       80.42      1.99 o 
   4  -2  14      148.40      143.33      3.25 o 
   5  -2  14       22.28       25.70      1.98 o 
   6  -2  14      547.41      537.89      9.84 o 
  -5  -1  14       31.10       31.92      3.98 o 
  -4  -1  14       58.64       61.40      4.08 o 
  -3  -1  14       21.89       29.88      6.87 o 
  -2  -1  14       62.67       66.41      4.14 o 
  -1  -1  14       57.82       56.66      3.29 o 
   0  -1  14      383.75      381.96     13.85 o 
   1  -1  14       30.08       30.85      1.89 o 
   2  -1  14     1358.37     1326.32     16.78 o 
   3  -1  14      242.26      247.26      3.90 o 
   4  -1  14      303.40      307.26      8.41 o 
   5  -1  14      719.73      722.07      9.15 o 
   6  -1  14        5.72        4.69      1.92 o 
   7  -1  14       38.28       43.32      3.26 o 
  -5   0  14       26.36       18.47      5.21 o 
  -4   0  14        6.19        7.58      2.83 o 
  -3   0  14        0.72        0.59      2.09 o 
  -2   0  14        0.38       -0.24      2.10 o 
  -1   0  14      594.71      567.98     23.45 o 
   0   0  14      485.95      478.20      6.58 o 
   1   0  14       46.67       45.68      1.79 o 
   2   0  14       13.80       28.67      9.71 o 
   3   0  14      148.69      145.12      2.61 o 
   4   0  14       61.58       63.45      3.19 o 
   5   0  14      893.17      884.68     12.75 o 
   6   0  14        9.61        7.66      2.45 o 
   7   0  14      180.69      178.68      5.12 o 
  -4   1  14        4.84        5.69      3.72 o 
  -3   1  14       61.03       66.02      5.45 o 
  -2   1  14      306.72      299.21      6.86 o 
  -1   1  14       47.21       59.11      5.57 o 
   0   1  14      195.91      199.52      3.27 o 
   1   1  14      120.61      117.23      2.31 o 
   2   1  14        5.48        3.46      1.78 o 
   3   1  14      238.78      220.34      9.59 o 
   4   1  14      398.25      408.20     12.79 o 
   5   1  14      175.26      177.67      3.34 o 
   6   1  14       48.67       51.57      4.50 o 
   7   1  14        2.01        4.55      1.97 o 
  -4   2  14       28.29       28.61      4.01 o 
  -3   2  14        2.19        4.87      3.37 o 
  -2   2  14      161.08      160.71      7.58 o 
  -1   2  14     1094.42     1116.65     29.60 o 
   0   2  14       60.94       68.56      3.18 o 
   1   2  14       60.28       51.66      1.82 o 
   2   2  14        4.05        1.81      1.07 o 
   3   2  14      386.63      364.47     24.99 o 
   4   2  14       89.33       90.09      4.03 o 
   5   2  14       31.56       31.81      1.94 o 
   6   2  14      162.69      165.40      4.03 o 
   7   2  14      202.08      208.92      4.98 o 
   8   2  14       15.91       16.58      4.97 o 
  -4   3  14       75.86       71.94      6.10 o 
  -3   3  14      195.63      191.01      6.94 o 
  -2   3  14        5.89        7.81      3.67 o 
  -1   3  14      121.83      125.45      5.21 o 
   0   3  14       24.00       19.56      2.51 o 
   1   3  14        5.86       10.89      5.21 o 
   2   3  14       35.07       30.31      3.55 o 
   3   3  14       19.17       21.80      2.42 o 
   4   3  14     1071.33     1085.11     31.62 o 
   5   3  14        5.84        7.50      2.33 o 
   6   3  14       11.77       11.44      3.08 o 
   7   3  14       26.50       28.58      2.29 o 
   8   3  14       23.12       19.39      2.52 o 
  -3   4  14      338.89      360.68      7.92 o 
  -2   4  14     1350.85     1390.55     20.74 o 
  -1   4  14       54.08       56.43      2.94 o 
   0   4  14       98.62       83.92     12.49 o 
   1   4  14       14.00       15.16      5.92 o 
   2   4  14      307.40      312.39      9.47 o 
   3   4  14      207.18      203.76     11.25 o 
   4   4  14        8.28        8.37      2.33 o 
   5   4  14       63.74       66.36      4.69 o 
   6   4  14      127.96      140.44      7.82 o 
   7   4  14       74.24       76.73      6.87 o 
   8   4  14      152.25      151.81     16.34 o 
  -2   5  14       10.65        9.26      2.72 o 
  -1   5  14       69.45       64.21      6.30 o 
   0   5  14        1.10        0.71      4.97 o 
   1   5  14      114.61      105.39      6.16 o 
   2   5  14       59.78       73.66      5.21 o 
   3   5  14     1515.93     1427.33    179.99 o 
   4   5  14      118.64      124.86     11.96 o 
   5   5  14       20.76       21.85      3.00 o 
   6   5  14       30.88       37.59      3.64 o 
   7   5  14        0.32       -1.18      6.87 o 
  -2   6  14      315.85      323.14     15.39 o 
  -1   6  14       22.70       24.64      3.68 o 
   0   6  14        1.53        2.13      3.55 o 
   1   6  14      104.07      100.18      6.63 o 
   2   6  14      290.38      307.18     16.10 o 
   3   6  14        8.12        8.73      2.66 o 
   4   6  14      230.47      200.10     21.08 o 
   5   6  14      120.43      133.44      5.33 o 
   6   6  14      197.82      204.94     15.16 o 
   7   6  14       58.98       47.29     31.97 o 
  -1   7  14        0.67        0.00      2.34 o 
   0   7  14      146.59      159.86      8.76 o 
   1   7  14      312.78      330.15     18.47 o 
   2   7  14     1062.85     1033.07     28.18 o 
   3   7  14      229.87      225.98      9.00 o 
   4   7  14        3.58        2.73      2.50 o 
   5   7  14       33.86       40.36      4.01 o 
   6   7  14       10.80       10.97      3.24 o 
   1   8  14        1.73        2.13      3.79 o 
   2   8  14        2.29        4.03      6.87 o 
   3   8  14      122.97      131.23      5.94 o 
   4   8  14        0.00        1.87      3.32 o 
   5   8  14      235.03      231.38     12.10 o 
  -1  -6  15       85.63       92.84     12.08 o 
   0  -6  15        3.87        2.61      3.79 o 
   1  -6  15        0.55        2.84      6.63 o 
  -3  -5  15        1.95        1.21      1.83 o 
  -2  -5  15        0.16       -0.47      5.45 o 
  -1  -5  15       32.10       40.03      5.21 o 
   0  -5  15      114.49      114.15      7.11 o 
   1  -5  15       71.70       72.95      5.92 o 
   2  -5  15        2.17       -0.47      5.45 o 
   3  -5  15       12.78       14.92      4.50 o 
  -3  -4  15       11.90        8.60      2.72 o 
  -2  -4  15       46.57       53.85      2.35 o 
  -1  -4  15        9.96        7.16      1.79 o 
   0  -4  15      304.90      309.91      8.18 o 
   1  -4  15       19.75       19.92      1.23 o 
   2  -4  15        7.56        4.97      3.08 o 
   3  -4  15        8.94        7.34      3.55 o 
   4  -4  15       44.84       49.74      9.47 o 
  -4  -3  15        4.12        2.76      2.75 o 
  -3  -3  15        1.49        0.68      1.93 o 
  -2  -3  15      128.95      129.58      3.29 o 
  -1  -3  15        1.50        2.45      1.36 o 
   0  -3  15      152.57      161.12      4.97 o 
   1  -3  15       17.70       13.42      1.87 o 
   2  -3  15       73.06       68.90      2.60 o 
   3  -3  15        0.00        0.17      1.32 o 
   4  -3  15      200.00      197.00      8.53 o 
   5  -3  15       39.28       46.89      4.97 o 
  -4  -2  15      109.24      114.13      6.63 o 
  -3  -2  15        0.25        1.09      3.30 o 
  -2  -2  15      136.43      139.21      4.38 o 
  -1  -2  15     1233.15     1244.85     17.80 o 
   0  -2  15      138.68      141.95      4.23 o 
   1  -2  15       47.28       49.50      4.50 o 
   2  -2  15        6.81        5.30      1.13 o 
   3  -2  15       43.35       46.77      2.07 o 
   4  -2  15        0.26        0.42      1.10 o 
   5  -2  15        0.60        2.01      1.22 o 
   6  -2  15       11.03        9.85      2.02 o 
  -4  -1  15        7.46        9.08      2.90 o 
  -3  -1  15       89.93       92.46      7.08 o 
  -2  -1  15       56.49       57.30      3.26 o 
  -1  -1  15      241.44      245.91      4.21 o 
   0  -1  15       44.33       50.01      2.33 o 
   1  -1  15      181.29      174.92      4.25 o 
   2  -1  15      223.95      209.88      5.01 o 
   3  -1  15      182.48      174.50      4.42 o 
   4  -1  15      364.31      373.96      7.27 o 
   5  -1  15       68.45       70.24      2.65 o 
   6  -1  15       87.37       80.78      2.72 o 
  -4   0  15        0.04       -0.42      2.33 o 
  -3   0  15        7.18        6.80      3.55 o 
  -2   0  15      614.78      649.50     22.14 o 
  -1   0  15      121.67      119.90      3.93 o 
   0   0  15        0.16        0.10      1.27 o 
   1   0  15      236.24      246.58      6.00 o 
   2   0  15        0.34        1.60      1.58 o 
   3   0  15      293.83      278.93      4.48 o 
   4   0  15        0.05       -0.50      1.42 o 
   5   0  15      223.03      222.08      5.29 o 
   6   0  15       34.77       37.40      2.08 o 
   7   0  15       88.30       93.02      3.93 o 
  -4   1  15        1.48       -1.45      2.66 o 
  -3   1  15       33.00       35.15      4.21 o 
  -2   1  15       12.65       12.11      2.76 o 
  -1   1  15       68.15       81.38      4.33 o 
   0   1  15        0.58        0.15      0.81 o 
   1   1  15      393.07      367.29     10.66 o 
   2   1  15        5.54        3.72      1.54 o 
   3   1  15      399.50      399.13      9.83 o 
   4   1  15      468.23      447.21     14.33 o 
   5   1  15       48.10       52.74      7.70 o 
   6   1  15        3.38        3.07      1.77 o 
   7   1  15        2.84        1.96      2.50 o 
  -3   2  15      369.15      364.33      9.62 o 
  -2   2  15       65.31       65.38      8.05 o 
  -1   2  15        2.31        3.57      2.26 o 
   0   2  15       13.46       12.71      1.58 o 
   1   2  15        0.13        0.05      0.87 o 
   2   2  15      246.35      206.87     17.88 o 
   3   2  15       40.10       36.97      4.58 o 
   4   2  15      718.65      727.26     39.20 o 
   5   2  15        8.13        9.06      3.20 o 
   6   2  15      383.15      386.25     25.35 o 
   7   2  15      139.09      136.12      3.90 o 
  -3   3  15       27.78       27.53      4.15 o 
  -2   3  15       38.49       41.97      4.01 o 
  -1   3  15        1.09        0.12      2.01 o 
   0   3  15      562.19      551.93     24.65 o 
   1   3  15        3.04        1.18      2.61 o 
   2   3  15      648.91      622.64     15.39 o 
   3   3  15      661.20      656.81     42.51 o 
   4   3  15       33.22       30.78      3.32 o 
   5   3  15       36.22       33.46      3.07 o 
   6   3  15        1.73        2.06      2.56 o 
   7   3  15      109.34      119.84      7.82 o 
  -3   4  15      515.77      517.64      9.33 o 
  -2   4  15      178.79      168.66      4.45 o 
  -1   4  15       30.02       27.69      1.96 o 
   0   4  15        0.44        0.12      0.33 o 
   1   4  15       27.98       33.63      4.26 o 
   2   4  15        6.67        9.71      3.55 o 
   3   4  15      590.80      621.91     38.60 o 
   4   4  15        0.08        0.83      2.09 o 
   5   4  15      155.38      161.11      8.05 o 
   6   4  15       51.26       52.49      4.14 o 
   7   4  15       19.90       21.55      5.45 o 
  -2   5  15       35.77       33.60      4.34 o 
  -1   5  15      302.02      323.06     12.79 o 
   0   5  15        4.03        7.58      4.03 o 
   1   5  15      215.55      211.97      9.00 o 
   2   5  15      321.63      300.54     15.87 o 
   3   5  15      362.82      384.16      8.69 o 
   4   5  15       36.04       39.86      3.50 o 
   5   5  15        0.25        0.84      2.80 o 
   6   5  15       23.11       24.82      4.47 o 
   7   5  15       43.56       25.34     15.99 o 
  -1   6  15        3.46        4.82      3.72 o 
   0   6  15      167.59      156.07      8.76 o 
   1   6  15       64.78       58.26     10.42 o 
   2   6  15        0.04        2.13      3.79 o 
   3   6  15       52.98       60.39      6.16 o 
   4   6  15       50.73       49.38      4.08 o 
   5   6  15      230.97      225.52     12.20 o 
   6   6  15      113.26      102.68      5.50 o 
   7   6  15      655.91      638.09     40.85 o 
   0   7  15        4.96        4.26      4.26 o 
   1   7  15      239.85      243.23     10.66 o 
   2   7  15      839.09      794.35     22.97 o 
   3   7  15        0.59        3.48      2.76 o 
   4   7  15       10.33        9.17      3.17 o 
   5   7  15        0.14        3.01      3.59 o 
   6   7  15        0.39        2.91      3.58 o 
   2   8  15        1.11       -0.24      3.32 o 
   3   8  15        0.10        1.11      3.44 o 
   4   8  15       98.59      100.47      5.59 o 
  -1  -5  16       39.03       34.58      5.21 o 
   0  -5  16       47.46       47.84      9.24 o 
   1  -5  16        0.41       -0.47      3.08 o 
   2  -5  16        7.24        9.71      4.26 o 
  -2  -4  16      209.94      206.74      4.32 o 
  -1  -4  16        0.07        0.78      1.76 o 
   0  -4  16       61.18       64.04      5.33 o 
   1  -4  16       10.71        8.05      3.32 o 
   2  -4  16       23.36       29.37      4.26 o 
   3  -4  16       49.71       53.52      5.45 o 
  -3  -3  16        4.42        3.98      3.74 o 
  -2  -3  16       11.81        9.55      1.84 o 
  -1  -3  16      120.50      132.45      4.08 o 
   0  -3  16       19.47       14.12      2.35 o 
   1  -3  16      552.18      532.32     10.40 o 
   2  -3  16      215.61      200.50      5.27 o 
   3  -3  16      127.84      124.40      4.59 o 
   4  -3  16      317.10      339.86     11.13 o 
  -3  -2  16       10.29        9.47      2.97 o 
  -2  -2  16      167.05      163.04      5.92 o 
  -1  -2  16      204.84      208.61      4.10 o 
   0  -2  16       44.77       44.38      3.79 o 
   1  -2  16        2.72        3.17      1.83 o 
   2  -2  16      117.83      109.77      2.49 o 
   3  -2  16       30.58       34.33      1.96 o 
   4  -2  16      432.11      427.51      5.96 o 
   5  -2  16       27.60       28.23      2.26 o 
  -3  -1  16       57.22       63.81      3.91 o 
  -2  -1  16       16.44       19.08      2.66 o 
  -1  -1  16       76.73       82.61      3.55 o 
   0  -1  16       34.85       32.69      2.84 o 
   1  -1  16        0.94        0.84      1.31 o 
   2  -1  16       47.63       46.70      3.28 o 
   3  -1  16      379.95      384.01      5.79 o 
   4  -1  16       44.12       50.57      3.19 o 
   5  -1  16        4.25        2.37      1.75 o 
   6  -1  16       16.86       14.49      1.86 o 
  -3   0  16       21.00       21.60      3.17 o 
  -2   0  16      367.85      378.23     15.63 o 
  -1   0  16       20.25       23.31      1.87 o 
   0   0  16        1.02        2.08      1.40 o 
   1   0  16       30.47       32.90      2.01 o 
   2   0  16      162.31      160.04      3.41 o 
   3   0  16       56.29       61.73      2.24 o 
   4   0  16       45.26       51.11      2.76 o 
   5   0  16      141.64      141.70     11.01 o 
   6   0  16      164.27      168.08      4.13 o 
  -3   1  16        3.70        5.08      2.83 o 
  -2   1  16      109.34      113.57      4.94 o 
  -1   1  16        0.44        2.26      2.09 o 
   0   1  16        7.56        4.70      1.88 o 
   1   1  16        9.94        9.76      1.37 o 
   2   1  16      264.75      251.24     11.37 o 
   3   1  16      669.36      668.58     21.43 o 
   4   1  16       63.75       66.67      3.43 o 
   5   1  16        2.57        2.66      2.40 o 
   6   1  16        7.55        8.46      1.72 o 
  -3   2  16      807.54      831.13     24.50 o 
  -2   2  16        0.34        0.01      2.09 o 
  -1   2  16       25.52       22.72      3.72 o 
   0   2  16       25.35       25.79      2.07 o 
   1   2  16       76.16       68.88      4.03 o 
   2   2  16      101.82       87.64      9.35 o 
   3   2  16       43.30       49.98      4.86 o 
   4   2  16       91.07       90.07      4.38 o 
   5   2  16       99.91      117.66      5.30 o 
   6   2  16        0.13        0.81      2.58 o 
   7   2  16      284.58      256.95    142.93 o 
  -2   3  16       17.97       15.57      4.41 o 
  -1   3  16        0.27       -1.30      2.86 o 
   0   3  16       10.67        8.13      2.61 o 
   1   3  16        5.80        4.26      3.08 o 
   2   3  16      994.17      943.79     22.26 o 
   3   3  16      142.53      145.44      4.92 o 
   4   3  16        1.50        2.48      2.16 o 
   5   3  16        7.20        7.44      3.15 o 
   6   3  16        0.29        2.73      4.08 o 
   7   3  16       38.66       36.08      3.81 o 
  -2   4  16        1.04        2.72      2.93 o 
  -1   4  16       23.82       25.50      3.60 o 
   0   4  16      135.32      143.05      7.82 o 
   1   4  16      168.22      172.42      8.05 o 
   2   4  16        8.93       14.21      3.79 o 
   3   4  16      265.49      252.79     11.13 o 
   4   4  16      171.04      176.52      6.28 o 
   5   4  16      126.49      127.02      5.09 o 
   6   4  16      223.81      222.81      7.70 o 
   7   4  16        5.31        4.81      3.58 o 
  -1   5  16       13.24       17.62      4.35 o 
   0   5  16      171.92      181.65      9.47 o 
   1   5  16     1392.30     1309.46     44.76 o 
   2   5  16      170.71      171.23      8.29 o 
   3   5  16        3.02        1.61      2.98 o 
   4   5  16       38.04       41.97      4.62 o 
   5   5  16       13.93       13.21      3.07 o 
   6   5  16      130.05      120.17     14.45 o 
   0   6  16       27.71       24.39      5.45 o 
   1   6  16       11.13       13.26      4.74 o 
   2   6  16      321.53      302.68     12.08 o 
   3   6  16       29.29       44.17     13.97 o 
   4   6  16      294.02      305.14     32.92 o 
   5   6  16        0.06        1.32      3.33 o 
   6   6  16      280.23      280.03     33.87 o 
   1   7  16        0.03        0.24      3.55 o 
   2   7  16       67.35       73.18      6.87 o 
   3   7  16      153.56      164.78      6.87 o 
   4   7  16       49.51       54.21      5.68 o 
   5   7  16       77.97       77.25      5.16 o 
  -1  -4  17       90.39       79.64      5.45 o 
   0  -4  17       21.75       22.50      4.26 o 
   1  -4  17        0.38        2.37      3.08 o 
   2  -4  17       12.03       10.18      6.39 o 
  -2  -3  17      135.38      142.06      5.85 o 
  -1  -3  17       22.03       22.10      2.50 o 
   0  -3  17       43.33       42.28      3.55 o 
   1  -3  17       46.03       43.14      4.98 o 
   2  -3  17       56.80       56.94      2.41 o 
   3  -3  17      116.30      125.52      6.39 o 
  -2  -2  17        2.71        2.42      1.68 o 
  -1  -2  17        5.47        2.64      2.22 o 
   0  -2  17       41.55       48.28      3.26 o 
   1  -2  17       48.26       45.21      3.08 o 
   2  -2  17       43.77       42.44      2.20 o 
   3  -2  17        2.66        3.23      1.30 o 
   4  -2  17       77.38       80.66      2.89 o 
  -3  -1  17       11.95       12.08      4.03 o 
  -2  -1  17       43.39       47.73      7.70 o 
  -1  -1  17        8.10        7.78      1.63 o 
   0  -1  17       53.90       52.69      4.14 o 
   1  -1  17       33.70       36.51      2.33 o 
   2  -1  17      468.04      464.73      8.53 o 
   3  -1  17      110.13      117.88      3.61 o 
   4  -1  17      121.16      119.50      3.68 o 
   5  -1  17        5.96        1.76      1.75 o 
  -3   0  17       22.89       18.74      3.43 o 
  -2   0  17        8.81       10.58      3.59 o 
  -1   0  17        0.26        0.98      1.46 o 
   0   0  17        6.76        7.70      3.32 o 
   1   0  17      166.95      152.26      3.90 o 
   2   0  17        5.07        4.89      1.25 o 
   3   0  17      880.41      888.58     13.91 o 
   4   0  17        2.03        2.25      1.84 o 
   5   0  17      222.61      224.76      6.57 o 
   6   0  17       79.56       78.63      5.68 o 
  -2   1  17        0.52        0.58      3.93 o 
  -1   1  17      241.94      252.33      4.54 o 
   0   1  17       24.41       26.42      2.37 o 
   1   1  17      578.87      552.80     19.89 o 
   2   1  17      411.90      415.09      7.70 o 
   3   1  17        1.10        0.62      1.89 o 
   4   1  17        1.46        3.42      2.58 o 
   5   1  17       18.32       16.15      2.50 o 
   6   1  17       97.28       97.89      8.17 o 
  -2   2  17       41.09       47.30      4.18 o 
  -1   2  17        6.10        7.99      2.76 o 
   0   2  17       41.14       36.92      1.89 o 
   1   2  17       10.91        7.18      3.08 o 
   2   2  17      673.80      673.56     17.29 o 
   3   2  17        0.81       -0.34      2.28 o 
   4   2  17      147.33      155.28      9.59 o 
   5   2  17       86.10       84.96      6.63 o 
   6   2  17        9.40       12.63      2.83 o 
  -2   3  17      176.95      197.40     20.49 o 
  -1   3  17        0.02        2.72      2.68 o 
   0   3  17      377.39      394.80     13.74 o 
   1   3  17      191.58      197.05      8.53 o 
   2   3  17      156.76      151.57      7.34 o 
   3   3  17       65.05       63.95      9.24 o 
   4   3  17        0.11        0.58      2.58 o 
   5   3  17       59.62       62.08      4.01 o 
   6   3  17       17.08       16.76      3.24 o 
  -1   4  17       51.78       56.09      4.60 o 
   0   4  17      103.52       98.29      7.82 o 
   1   4  17       24.55       25.34      5.21 o 
   2   4  17        0.45       -0.71      3.08 o 
   3   4  17      251.67      251.43      8.76 o 
   4   4  17      191.82      191.55     14.80 o 
   5   4  17       84.33       87.22      8.17 o 
   6   4  17      993.44      954.58     31.97 o 
   0   5  17      193.43      184.49      9.95 o 
   1   5  17      939.88      913.95     26.29 o 
   2   5  17        8.66        8.29      7.11 o 
   3   5  17        0.11       -1.03      2.42 o 
   4   5  17       23.50       21.96      4.19 o 
   5   5  17       23.22       24.62      3.57 o 
   6   5  17       13.09       11.29      4.86 o 
   1   6  17       35.12       30.31      5.68 o 
   2   6  17       10.57        9.95      4.50 o 
   3   6  17      203.26      210.01     14.92 o 
   4   6  17       94.45       87.99      6.87 o 
   5   6  17       33.84       38.68      5.21 o 
   0  -3  18        1.14        0.89      1.65 o 
   1  -3  18        9.67        6.27      1.47 o 
   2  -3  18      114.08      132.86     10.42 o 
  -1  -2  18        0.01        4.41      2.09 o 
   0  -2  18       18.14       21.78      7.58 o 
   1  -2  18       19.72       18.20      3.00 o 
   2  -2  18       31.29       33.50      4.88 o 
   3  -2  18       15.71       14.16      2.20 o 
  -1  -1  18        0.09        0.61      1.92 o 
   0  -1  18        5.30        4.74      2.39 o 
   1  -1  18       77.06       76.64      4.95 o 
   2  -1  18       93.19       92.38      3.02 o 
   3  -1  18       58.40       54.06      2.47 o 
   4  -1  18        2.91        3.43      1.84 o 
  -2   0  18        1.32        0.81      2.33 o 
  -1   0  18       10.85        9.39      1.75 o 
   0   0  18       32.91       32.18      2.61 o 
   1   0  18        0.07        1.16      1.92 o 
   2   0  18        2.31        1.77      1.34 o 
   3   0  18        2.90        3.98      1.68 o 
   4   0  18       13.71       14.05      6.99 o 
   5   0  18       14.37       14.51      2.61 o 
  -1   1  18        6.36        6.67      2.12 o 
   0   1  18       19.79       17.11      1.71 o 
   1   1  18      507.27      443.18     46.66 o 
   2   1  18       25.15       27.71      4.03 o 
   3   1  18        8.81        9.09      3.08 o 
   4   1  18       30.28       43.81      3.18 o 
   5   1  18       37.52       38.13      3.26 o 
  -1   2  18       39.84       40.58      4.97 o 
   0   2  18       94.02      100.42      7.11 o 
   1   2  18        0.03        5.21      3.55 o 
   2   2  18       79.60       79.34      5.68 o 
   3   2  18      227.85      240.40      7.22 o 
   4   2  18       55.23       54.92      4.19 o 
   5   2  18      328.55      326.75     16.93 o 
  -1   3  18      165.35      182.04     11.25 o 
   0   3  18      955.86      946.87     36.24 o 
   1   3  18      248.44      247.73      9.95 o 
   2   3  18        2.08        2.13      3.32 o 
   3   3  18        0.30        2.54      2.33 o 
   4   3  18        0.81       -1.31      2.26 o 
   5   3  18       89.88       87.79      7.70 o 
   0   4  18       18.48       13.03      8.76 o 
   1   4  18      212.34      207.47      9.71 o 
   2   4  18       24.52       22.03      4.74 o 
   3   4  18       86.94       96.41      4.85 o 
   4   4  18       12.51        9.09      3.00 o 
   5   4  18      220.91      218.48      8.17 o 
   1   5  18        0.83        0.47      3.55 o 
   2   5  18       30.05       27.95      5.45 o 
   3   5  18       12.64       11.19      4.02 o 
   4   5  18      190.11      202.74      8.28 o 
   5   5  18        0.08        0.11      2.33 o 
   3   6  18        1.77        2.61      4.26 o 
   0  -1  19      164.55      165.18      5.30 o 
   1  -1  19      257.73      258.05      8.76 o 
   2  -1  19        1.58        2.64      1.55 o 
   3  -1  19        0.28        0.76      1.32 o 
   0   0  19       21.17       19.94      2.96 o 
   1   0  19      337.07      304.58     29.60 o 
   2   0  19        0.43        1.72      1.92 o 
   3   0  19       30.04       36.09     11.13 o 
   4   0  19       93.00       96.02      6.99 o 
   0   1  19      221.27      232.57      9.71 o 
   1   1  19       43.46       44.76      5.21 o 
   2   1  19       23.49        2.13      5.21 o 
   3   1  19        0.89        1.07      2.49 o 
   4   1  19       58.86       60.90      3.77 o 
   0   2  19       55.87       52.58      6.39 o 
   1   2  19        0.19       -0.95      3.32 o 
   2   2  19       93.91       97.81      6.39 o 
   3   2  19      149.87      154.71      8.17 o 
   4   2  19       39.98       34.78      6.75 o 
   1   3  19       19.86       14.21      8.05 o 
   2   3  19        8.07        6.39      3.79 o 
   3   3  19        0.46       -1.66      2.92 o 
   4   3  19        0.02       -0.08      2.80 o 
   2   4  19      172.29      169.57      8.76 o 
   3   4  19       77.69       72.64      4.68 o 
   4   4  19      100.38      108.04      9.12 o 
                                                 
